# Supplementary material for: Impact of antibiotics on off-target infant gut microbiota and resistance genes in cohort studies
Source: Pediatr Res. 2022 May 14;92(6):1757–66. doi: 10.1038/s41390-022-02104-w (PMC9659678; doi:10.1038/s41390-022-02104-w)
Supplement: Supplementary file 2 — Supplementary Tables [file 41390_2022_2104_MOESM2_ESM.xlsx]

## Sheet: Contents
Table of Contents - Supplemental Tables
Table S1: Antibiotic resistance gene markers profiled in this study
Table S2: Assessment of any antibiotic exposure between baseline and 1 year on off-target species
Table S3: Assessment of any antibiotic exposure between baseline and 1 year on antibiotic resistance genes (ARGs)
Table S4: Difference-in-differences regression models used to estimate the impact of antibiotic exposures over time on the total abundance of antibiotic resistance genes
Table S5: Spearman correlation analysis results stratified by antibiotic exposure
Table S6: Clusters of species and antibiotic resistance genes found to be statistically significantly correlated

## Sheet: Table S1
Table S1: Antibiotic resistance gene markers profiled in this study
ARO	Protein Accession	Model Name	ARO Name	DNA Accession	AMR Gene Family	Drug Class	Resistance Mechanism
ARO_3002523	AAA03550_1	AAC(2')-Ia	AAC(2')-Ia	L06156	AAC(2')	aminoglycoside antibiotic	antibiotic inactivation
ARO_3002540	AAA16194_1	AAC(3)-VIa	AAC(3)-VIa	M88012	AAC(3)	aminoglycoside antibiotic	antibiotic inactivation
ARO_3003562	AAA19882_1	blaF	blaF	L25634	blaF family beta-lactamase	penam	antibiotic inactivation
ARO_3000180	AAA20116_1	tetA(P)	tetA(P)	L20800	major facilitator superfamily (MFS) antibiotic efflux pump	tetracycline antibiotic	antibiotic efflux
ARO_3000195	AAA20117_1	tetB(P)	tetB(P)	L20800	tetracycline-resistant ribosomal protection protein	tetracycline antibiotic	antibiotic target protection
ARO_3003559	AAA21532_1	cepA beta-lactamase	cepA	U05883	cepA beta-lactamase	cephalosporin	antibiotic inactivation
ARO_3002554	AAA21889_1	AAC(6')-Ig	AAC(6')-Ig	L09246	AAC(6')	aminoglycoside antibiotic	antibiotic inactivation
ARO_3004451	AAA22081_1	Agrobacterium fabrum chloramphenicol acetyltransferase	Agrobacterium fabrum chloramphenicol acetyltransferase	M58472.1	chloramphenicol acetyltransferase (CAT)	phenicol antibiotic	antibiotic inactivation
ARO_3003007	AAA22277_1	bmr	bmr	M33768	major facilitator superfamily (MFS) antibiotic efflux pump	acridine dye;fluoroquinolone antibiotic;nucleoside antibiotic;phenicol antibiotic	antibiotic efflux
ARO_3002672	AAA22289_1	Bacillus pumilus cat86	Bacillus pumilus cat86	K00544	chloramphenicol acetyltransferase (CAT)	phenicol antibiotic	antibiotic inactivation
ARO_3002878	AAA22562_1	BcII	BcII	M19530	Bc beta-lactamase	cephalosporin;penam	antibiotic inactivation
ARO_3000495	AAA22597_1	ErmD	ErmD	L08389	Erm 23S ribosomal RNA methyltransferase	lincosamide antibiotic;macrolide antibiotic;streptogramin antibiotic	antibiotic target alteration
ARO_3000179	AAA22851_1	tet(L)	tet(L)	M11036	major facilitator superfamily (MFS) antibiotic efflux pump	tetracycline antibiotic	antibiotic efflux
ARO_3000578	AAA22904_1	CcrA beta-lactamase	CcrA	M63556	CcrA beta-lactamase	carbapenem	antibiotic inactivation
ARO_3004454	AAA23018_1	Campylobacter coli chloramphenicol acetyltransferase	Campylobacter coli chloramphenicol acetyltransferase	M35190.1	chloramphenicol acetyltransferase (CAT)	phenicol antibiotic	antibiotic inactivation
ARO_3000190	AAA23033_2	tetO	tetO	M18896.2	tetracycline-resistant ribosomal protection protein	tetracycline antibiotic	antibiotic target protection
ARO_3002687	AAA23215_1	catQ	catQ	M55620	chloramphenicol acetyltransferase (CAT)	phenicol antibiotic	antibiotic inactivation
ARO_3000368	AAA24786_1	vanC	vanC	AF162694	glycopeptide resistance gene cluster;van ligase	glycopeptide antibiotic	antibiotic target alteration
ARO_3000192	AAA25293_1	tetS	tetS	L09756	tetracycline-resistant ribosomal protection protein	tetracycline antibiotic	antibiotic target protection
ARO_3002543	AAA25334_1	AAC(3)-IXa	AAC(3)-IXa	M55427	AAC(3)	aminoglycoside antibiotic	antibiotic inactivation
ARO_3003105	AAA25550_1	dfrA3	dfrA3	J03306	trimethoprim resistant dihydrofolate reductase dfr	diaminopyrimidine antibiotic	antibiotic target replacement
ARO_3004657	AAA25655_1	catA4	catA4	M11587.1	chloramphenicol acetyltransferase (CAT)	phenicol antibiotic	antibiotic inactivation
ARO_3002595	AAA25680_1	AAC(6')-IIb	AAC(6')-IIb	L06163	AAC(6')	aminoglycoside antibiotic	antibiotic inactivation
ARO_3002538	AAA25683_1	AAC(3)-IIIc	AAC(3)-IIIc	L06161	AAC(3)	aminoglycoside antibiotic	antibiotic inactivation
ARO_3002624	AAA25717_1	ANT(4')-IIa	ANT(4')-IIa	M98270	ANT(4')	aminoglycoside antibiotic	antibiotic inactivation
ARO_3002642	AAA26412_1	APH(3')-Ib	APH(3')-Ib	M20305	APH(3')	aminoglycoside antibiotic	antibiotic inactivation
ARO_3002534	AAA26548_1	AAC(3)-IIb	AAC(3)-IIb	M97172	AAC(3)	aminoglycoside antibiotic	antibiotic inactivation
ARO_3002549	AAA26549_1	AAC(6')-Ic	AAC(6')-Ic	M94066	AAC(6')	aminoglycoside antibiotic	antibiotic inactivation
ARO_3004457	AAA26615_1	Staphylococcus intermedius chloramphenicol acetyltransferase	Staphylococcus intermedius chloramphenicol acetyltransferase	M64281.1	chloramphenicol acetyltransferase (CAT)	phenicol antibiotic	antibiotic inactivation
ARO_3002835	AAA26652_1	lnuA	lnuA	M14039.1	lincosamide nucleotidyltransferase (LNU)	lincosamide antibiotic	antibiotic inactivation
ARO_3002840	AAA26683_1	vatA	vatA	L07778	streptogramin vat acetyltransferase	streptogramin antibiotic	antibiotic inactivation
ARO_3002542	AAA26685_1	AAC(3)-VIIIa	AAC(3)-VIIIa	M55426	AAC(3)	aminoglycoside antibiotic	antibiotic inactivation
ARO_3002649	AAA26699_1	APH(3')-Va	APH(3')-Va	K00432	APH(3')	aminoglycoside antibiotic	antibiotic inactivation
ARO_3001304	AAA26742_1	ErmS	ErmS	M19269	Erm 23S ribosomal RNA methyltransferase	lincosamide antibiotic;macrolide antibiotic;streptogramin antibiotic	antibiotic target alteration
ARO_3003564	AAA26775_1	EXO beta-lactamase	EXO-1	M28303	EXO beta-lactamase	penam	antibiotic inactivation
ARO_3004652	AAA26779_1	Erm(O)-lrm	Erm(O)-lrm	M74717.1	Erm 23S ribosomal RNA methyltransferase	lincosamide antibiotic;macrolide antibiotic;streptogramin antibiotic	antibiotic target alteration
ARO_3003748	AAA26793	oleC	oleC	L06249	ATP-binding cassette (ABC) antibiotic efflux pump	macrolide antibiotic	antibiotic efflux
ARO_3002827	AAA26832_1	tlrC	tlrC	M57437	ABC-F ATP-binding cassette ribosomal protection protein	lincosamide antibiotic;macrolide antibiotic;oxazolidinone antibiotic;phenicol antibiotic;pleuromutilin antibiotic;streptogramin antibiotic;tetracycline antibiotic	antibiotic target protection
ARO_3004683	AAA27459_1	aadS	aadS	M72415.1	ANT(6)	aminoglycoside antibiotic	antibiotic inactivation
ARO_3000205	AAA27471_1	tetX	tetX	M37699	tetracycline inactivation enzyme	glycylcycline;tetracycline antibiotic	antibiotic inactivation
ARO_3003036	AAA50325_1	oleB	oleB	L36601	ABC-F ATP-binding cassette ribosomal protection protein	lincosamide antibiotic;macrolide antibiotic;oxazolidinone antibiotic;phenicol antibiotic;pleuromutilin antibiotic;streptogramin antibiotic;tetracycline antibiotic	antibiotic target protection
ARO_3002919	AAA65953_1	vanRA	vanRA	M97297	glycopeptide resistance gene cluster;vanR	glycopeptide antibiotic	antibiotic target alteration
ARO_3002931	AAA65954_1	vanSA	vanSA	M97297	glycopeptide resistance gene cluster;vanS	glycopeptide antibiotic	antibiotic target alteration
ARO_3002942	AAA65955_1	vanHA	vanHA	M97297	glycopeptide resistance gene cluster;vanH	glycopeptide antibiotic	antibiotic target alteration
ARO_3000010	AAA65956_1	vanA	vanA	M97297	glycopeptide resistance gene cluster;van ligase	glycopeptide antibiotic	antibiotic target alteration
ARO_3002949	AAA65957_1	vanXA	vanXA	M97297	glycopeptide resistance gene cluster;vanX	glycopeptide antibiotic	antibiotic target alteration
ARO_3002955	AAA65958_1	vanYA	vanYA	M97297	glycopeptide resistance gene cluster;vanY	glycopeptide antibiotic	antibiotic target alteration
ARO_3002962	AAA65959_1	vanZA	vanZA	M97297	glycopeptide resistance gene cluster;vanZ	glycopeptide antibiotic	antibiotic target alteration
ARO_3000173	AAA71915_1	tet(E)	tet(E)	L06940	major facilitator superfamily (MFS) antibiotic efflux pump	tetracycline antibiotic	antibiotic efflux
ARO_3002674	AAA73865_1	Clostridium butyricum catB	Clostridium butyricum catB	M93113	chloramphenicol acetyltransferase (CAT)	phenicol antibiotic	antibiotic inactivation
ARO_3000378	AAA74437_1	MexB	MexB	L11616	resistance-nodulation-cell division (RND) antibiotic efflux pump	aminocoumarin antibiotic;carbapenem;cephalosporin;cephamycin;diaminopyrimidine antibiotic;fluoroquinolone antibiotic;macrolide antibiotic;monobactam;penam;penem;peptide antibiotic;phenicol antibiotic;sulfonamide antibiotic;tetracycline antibiotic	antibiotic efflux
ARO_3002654	AAA76822_1	APH(3')-VIIa	APH(3')-VIIa	M29953	APH(3')	aminoglycoside antibiotic	antibiotic inactivation
ARO_3001407	AAA83417_1	OXA-12	OXA-12	U10251	OXA beta-lactamase	carbapenem;cephalosporin;penam	antibiotic inactivation
ARO_3002866	AAA85213_1	dfrD	dfrD	U43152	trimethoprim resistant dihydrofolate reductase dfr	diaminopyrimidine antibiotic	antibiotic target replacement
ARO_3002841	AAA86871_1	vatB	vatB	U19459	streptogramin vat acetyltransferase	streptogramin antibiotic	antibiotic inactivation
ARO_3002558	AAA87229_1	AAC(6')-Ik	AAC(6')-Ik	L29510	AAC(6')	aminoglycoside antibiotic	antibiotic inactivation
ARO_3002597	AAA88548_1	AAC(6')-Ie-APH(2'')-Ia	AAC(6')-Ie-APH(2'')-Ia	GU565967.1	AAC(6');APH(2'')	aminoglycoside antibiotic	antibiotic inactivation
ARO_3002541	AAA88552_1	AAC(3)-VIIa	AAC(3)-VIIa	M22999	AAC(3)	aminoglycoside antibiotic	antibiotic inactivation
ARO_3004699	AAA88560_1	sta	sta	M16183.1	streptothricin acetyltransferase (SAT)	nucleoside antibiotic	antibiotic inactivation
ARO_3000498	AAA88675_1	ErmF	ErmF	M17124	Erm 23S ribosomal RNA methyltransferase	lincosamide antibiotic;macrolide antibiotic;streptogramin antibiotic	antibiotic target alteration
ARO_3004635	AAA90937_1	AAC(6')-Il	AAC(6')-Il	U13880.2	AAC(6')	aminoglycoside antibiotic	antibiotic inactivation
ARO_3000595	AAA98096_1	ErmT	ErmT	M64090	Erm 23S ribosomal RNA methyltransferase	lincosamide antibiotic;macrolide antibiotic;streptogramin antibiotic	antibiotic target alteration
ARO_3000250	AAA98296_1	ErmC	ErmC	M12730	Erm 23S ribosomal RNA methyltransferase	lincosamide antibiotic;macrolide antibiotic;streptogramin antibiotic	antibiotic target alteration
ARO_3002545	AAA98298_1	AAC(6')-Ia	AAC(6')-Ia	M18967	AAC(6')	aminoglycoside antibiotic	antibiotic inactivation
ARO_3001307	AAA98349_1	VgbA	vgbA	M20129	streptogramin vgb lyase	streptogramin antibiotic	antibiotic inactivation
ARO_3001404	AAA98406_1	OXA-9	OXA-9	M55547	OXA beta-lactamase	carbapenem;cephalosporin;penam	antibiotic inactivation
ARO_3000596	AAA98484_1	ErmX	ErmX	M36726.1	Erm 23S ribosomal RNA methyltransferase	lincosamide antibiotic;macrolide antibiotic;streptogramin antibiotic	antibiotic target alteration
ARO_3003250	AAA99503_1	bcrC	bcrC	L20573	undecaprenyl pyrophosphate related proteins	peptide antibiotic	antibiotic target alteration
ARO_3002987	AAA99504_1	bcrA	bcrA	L20573	ATP-binding cassette (ABC) antibiotic efflux pump	peptide antibiotic	antibiotic efflux
ARO_3002988	AAA99505_1	bcrB	bcrB	L20573	ATP-binding cassette (ABC) antibiotic efflux pump	peptide antibiotic	antibiotic efflux
ARO_3003060	AAA99931_1	tsnR	tsnR	L39157.1	non-erm 23S ribosomal RNA methyltransferase (A1067)	peptide antibiotic	antibiotic target alteration
ARO_3002921	AAB05622_1	vanRB	vanRB	U35369	glycopeptide resistance gene cluster;vanR	glycopeptide antibiotic	antibiotic target alteration
ARO_3002932	AAB05623_1	vanSB	vanSB	U35369	glycopeptide resistance gene cluster;vanS	glycopeptide antibiotic	antibiotic target alteration
ARO_3002956	AAB05624_1	vanYB	vanYB	U35369	glycopeptide resistance gene cluster;vanY	glycopeptide antibiotic	antibiotic target alteration
ARO_3002964	AAB05625_1	vanWB	vanWB	U35369	glycopeptide resistance gene cluster;vanW	glycopeptide antibiotic	antibiotic target alteration
ARO_3002943	AAB05626_1	vanHB	vanHB	U35369	glycopeptide resistance gene cluster;vanH	glycopeptide antibiotic	antibiotic target alteration
ARO_3002950	AAB05628_1	vanXB	vanXB	U35369	glycopeptide resistance gene cluster;vanX	glycopeptide antibiotic	antibiotic target alteration
ARO_3004650	AAB08924_1	tetU	tetU	U01917.1	major facilitator superfamily (MFS) antibiotic efflux pump	tetracycline antibiotic	antibiotic efflux
ARO_3002242	AAB19430_2	CARB-3	CARB-3	S46063	CARB beta-lactamase	penam	antibiotic inactivation
ARO_3002651	AAB21326_1	APH(3')-Vc	APH(3')-Vc	S81599	APH(3')	aminoglycoside antibiotic	antibiotic inactivation
ARO_3004460	AAB23649_1	Vibrio anguillarum chloramphenicol acetyltransferase	Vibrio anguillarum chloramphenicol acetyltransferase	S48276.1	chloramphenicol acetyltransferase (CAT)	phenicol antibiotic	antibiotic inactivation
ARO_3000178	AAB28795_1	tet(K)	tet(K)	S67449.1	major facilitator superfamily (MFS) antibiotic efflux pump	tetracycline antibiotic	antibiotic efflux
ARO_3002700	AAB36568_1	cmlv	cmlv	U09991	chloramphenicol phosphotransferase	phenicol antibiotic	antibiotic inactivation
ARO_3002884	AAB41059_1	iri	iri	U56415	rifampin monooxygenase	rifamycin antibiotic	antibiotic inactivation
ARO_3002526	AAB41701_1	AAC(2')-Id	AAC(2')-Id	U72743	AAC(2')	aminoglycoside antibiotic	antibiotic inactivation
ARO_3000800	AAB41956_1	MexC	MexC	U57969	resistance-nodulation-cell division (RND) antibiotic efflux pump	aminocoumarin antibiotic;aminoglycoside antibiotic;cephalosporin;diaminopyrimidine antibiotic;fluoroquinolone antibiotic;macrolide antibiotic;penam;phenicol antibiotic;tetracycline antibiotic	antibiotic efflux
ARO_3000801	AAB41957_1	MexD	MexD	U57969	resistance-nodulation-cell division (RND) antibiotic efflux pump	aminocoumarin antibiotic;aminoglycoside antibiotic;cephalosporin;diaminopyrimidine antibiotic;fluoroquinolone antibiotic;macrolide antibiotic;penam;phenicol antibiotic;tetracycline antibiotic	antibiotic efflux
ARO_3000802	AAB41958_1	OprJ	OprJ	U57969	resistance-nodulation-cell division (RND) antibiotic efflux pump	aminocoumarin antibiotic;aminoglycoside antibiotic;cephalosporin;diaminopyrimidine antibiotic;fluoroquinolone antibiotic;macrolide antibiotic;penam;phenicol antibiotic;tetracycline antibiotic	antibiotic efflux
ARO_3002636	AAB49832_1	APH(2'')-IIIa	APH(2'')-IIIa	U51479	APH(2'')	aminoglycoside antibiotic	antibiotic inactivation
ARO_3002686	AAB51421_1	catP	catP	U15027	chloramphenicol acetyltransferase (CAT)	phenicol antibiotic	antibiotic inactivation
ARO_3002824	AAB51440_1	ErmV	ErmV	U59450	Erm 23S ribosomal RNA methyltransferase	lincosamide antibiotic;macrolide antibiotic;streptogramin antibiotic	antibiotic target alteration
ARO_3002671	AAB53259_1	Lactobacillus reuteri cat-TC	Lactobacillus reuteri cat-TC	U75299	chloramphenicol acetyltransferase (CAT)	phenicol antibiotic	antibiotic inactivation
ARO_3002897	AAB53445_1	SAT-4	SAT-4	U01945	streptothricin acetyltransferase (SAT)	nucleoside antibiotic	antibiotic inactivation
ARO_3003009	AAB58160_1	ceoA	ceoA	U97042	resistance-nodulation-cell division (RND) antibiotic efflux pump	aminoglycoside antibiotic;fluoroquinolone antibiotic	antibiotic efflux
ARO_3003010	AAB58161_1	ceoB	ceoB	U97042	resistance-nodulation-cell division (RND) antibiotic efflux pump	aminoglycoside antibiotic;fluoroquinolone antibiotic	antibiotic efflux
ARO_3002662	AAB58447_1	APH(9)-Ia	APH(9)-Ia	U94857	APH(9)	aminoglycoside antibiotic	antibiotic inactivation
ARO_3001413	AAB58555_1	OXA-18	OXA-18	U85514	OXA beta-lactamase	carbapenem;cephalosporin;penam	antibiotic inactivation
ARO_3005099	AAB60941_1	23S rRNA (adenine(2058)-N(6))-methyltransferase Erm(A)	23S rRNA (adenine(2058)-N(6))-methyltransferase Erm(A)	AF002716.1	Erm 23S ribosomal RNA methyltransferase	lincosamide antibiotic;macrolide antibiotic;streptogramin antibiotic	antibiotic target alteration
ARO_3002556	AAB63533_1	AAC(6')-Ii	AAC(6')-Ii	L12710	AAC(6')	aminoglycoside antibiotic	antibiotic inactivation
ARO_3002663	AAB66655_1	APH(9)-Ib	APH(9)-Ib	U70376.2	APH(9)	aminoglycoside antibiotic	antibiotic inactivation
ARO_3004784	AAB81957_1	FAR-1	FAR-1	AF024601.1	FAR beta-lactamase	penam	antibiotic inactivation
ARO_3000181	AAB84282_1	tet(V)	tet(V)	AF030344.1	major facilitator superfamily (MFS) antibiotic efflux pump	tetracycline antibiotic	antibiotic efflux
ARO_3000118	AAB95639_1	vgaB	vgaB	U82085	ABC-F ATP-binding cassette ribosomal protection protein	lincosamide antibiotic;macrolide antibiotic;oxazolidinone antibiotic;phenicol antibiotic;pleuromutilin antibiotic;streptogramin antibiotic;tetracycline antibiotic	antibiotic target protection
ARO_3002846	AAC05822_1	arr-1	arr-1	AF001493	rifampin ADP-ribosyltransferase (Arr)	rifamycin antibiotic	antibiotic inactivation
ARO_3002481	AAC09015_1	AER-1	AER-1	U14748	AER beta-lactamase	penam	antibiotic inactivation
ARO_3005069	AAC16242_1	rsmA	rsmA	AF061757.1	resistance-nodulation-cell division (RND) antibiotic efflux pump	diaminopyrimidine antibiotic;fluoroquinolone antibiotic;phenicol antibiotic	antibiotic efflux
ARO_3002660	AAC23556_1	APH(6)-Id	APH(6)-Id	AF024602	APH(6)	aminoglycoside antibiotic	antibiotic inactivation
ARO_3002650	AAC32025_1	APH(3')-Vb	APH(3')-Vb	M22126	APH(3')	aminoglycoside antibiotic	antibiotic inactivation
ARO_3002823	AAC32026_1	ErmH	ErmH	M16503	Erm 23S ribosomal RNA methyltransferase	lincosamide antibiotic;macrolide antibiotic;streptogramin antibiotic	antibiotic target alteration
ARO_3002817	AAC32027_1	carA	carA	M80346	ABC-F ATP-binding cassette ribosomal protection protein	lincosamide antibiotic;macrolide antibiotic;oxazolidinone antibiotic;phenicol antibiotic;pleuromutilin antibiotic;streptogramin antibiotic;tetracycline antibiotic	antibiotic target protection
ARO_3000593	AAC36915_1	ErmQ	ErmQ	L22689	Erm 23S ribosomal RNA methyltransferase	lincosamide antibiotic;macrolide antibiotic;streptogramin antibiotic	antibiotic target alteration
ARO_3003006	AAC36944_1	blt	blt	L32599	major facilitator superfamily (MFS) antibiotic efflux pump	acridine dye;fluoroquinolone antibiotic	antibiotic efflux
ARO_3000522	AAC37034_1	ErmG	ErmG	L42817	Erm 23S ribosomal RNA methyltransferase	lincosamide antibiotic;macrolide antibiotic;streptogramin antibiotic	antibiotic target alteration
ARO_3002557	AAC41392_1	AAC(6')-Ij	AAC(6')-Ij	L29045	AAC(6')	aminoglycoside antibiotic	antibiotic inactivation
ARO_3003967	AAC43550_1	lrfA	lfrA	U40487.1	major facilitator superfamily (MFS) antibiotic efflux pump	fluoroquinolone antibiotic	antibiotic efflux
ARO_3003037	AAC43969_1	opcM	opcM	U38944.1	resistance-nodulation-cell division (RND) antibiotic efflux pump	aminoglycoside antibiotic;fluoroquinolone antibiotic	antibiotic efflux
ARO_3005010	AAC44316_1	qacEdelta1	qacEdelta1	U49101.1	major facilitator superfamily (MFS) antibiotic efflux pump	acridine dye	antibiotic efflux
ARO_3002524	AAC44793_1	AAC(2')-Ib	AAC(2')-Ib	U41471	AAC(2')	aminoglycoside antibiotic	antibiotic inactivation
ARO_3003049	AAC60780_1	rosB	rosB	U46859	major facilitator superfamily (MFS) antibiotic efflux pump	peptide antibiotic	antibiotic efflux
ARO_3003048	AAC60781_1	rosA	rosA	U46859.1	major facilitator superfamily (MFS) antibiotic efflux pump	peptide antibiotic	antibiotic efflux
ARO_3001308	AAC61670_1	VgbB	vgbB	AF015628	streptogramin vgb lyase	streptogramin antibiotic	antibiotic inactivation
ARO_3002842	AAC61671_1	vatC	vatC	AF015628	streptogramin vat acetyltransferase	streptogramin antibiotic	antibiotic inactivation
ARO_3000230	AAC64365_1	ANT(2'')-Ia	ANT(2'')-Ia	AF078527	ANT(2'')	aminoglycoside antibiotic	antibiotic inactivation
ARO_3000598	AAC69327_1	Erm(31)	Erm(31)	AF079138	Erm 23S ribosomal RNA methyltransferase	lincosamide antibiotic;macrolide antibiotic;streptogramin antibiotic	antibiotic target alteration
ARO_3001265	AAC69328_1	Erm(30)	Erm(30)	AF079138.1	Erm 23S ribosomal RNA methyltransferase	lincosamide antibiotic;macrolide antibiotic;streptogramin antibiotic	antibiotic target alteration
ARO_3000182	AAC72341_1	tet(Y)	tet(Y)	AF070999	major facilitator superfamily (MFS) antibiotic efflux pump	tetracycline antibiotic	antibiotic efflux
ARO_3000216	AAC73564_1	acrB	acrB	U00096.3	resistance-nodulation-cell division (RND) antibiotic efflux pump	cephalosporin;fluoroquinolone antibiotic;glycylcycline;penam;phenicol antibiotic;rifamycin antibiotic;tetracycline antibiotic;triclosan	antibiotic efflux
ARO_3003841	AAC73788_1	kdpE	kdpE	U00096.3	kdpDE	aminoglycoside antibiotic	antibiotic efflux
ARO_3003950	AAC74000_1	msbA	msbA	U00096.3	ATP-binding cassette (ABC) antibiotic efflux pump	nitroimidazole antibiotic	antibiotic efflux
ARO_3001216	AAC74149_2	mdtH	mdtH	U00096	major facilitator superfamily (MFS) antibiotic efflux pump	fluoroquinolone antibiotic	antibiotic efflux
ARO_3003577	AAC75089_1	ugd	ugd	U00096	pmr phosphoethanolamine transferase	peptide antibiotic	antibiotic target alteration
ARO_3000792	AAC75135_2	mdtA	mdtA	U00096	resistance-nodulation-cell division (RND) antibiotic efflux pump	aminocoumarin antibiotic	antibiotic efflux
ARO_3000793	AAC75136_1	mdtB	mdtB	U00096	resistance-nodulation-cell division (RND) antibiotic efflux pump	aminocoumarin antibiotic	antibiotic efflux
ARO_3000794	AAC75137_1	mdtC	mdtC	U00096	resistance-nodulation-cell division (RND) antibiotic efflux pump	aminocoumarin antibiotic	antibiotic efflux
ARO_3003952	AAC75271_1	yojI	YojI	U00096.3	ATP-binding cassette (ABC) antibiotic efflux pump	peptide antibiotic	antibiotic efflux
ARO_3003578	AAC75314_1	pmrF	PmrF	U00096	pmr phosphoethanolamine transferase	peptide antibiotic	antibiotic target alteration
ARO_3000833	AAC75429_1	evgS	evgS	U00096	major facilitator superfamily (MFS) antibiotic efflux pump;resistance-nodulation-cell division (RND) antibiotic efflux pump	fluoroquinolone antibiotic;macrolide antibiotic;penam;tetracycline antibiotic	antibiotic efflux
ARO_3000516	AAC75731_1	emrR	emrR	U00096.3	major facilitator superfamily (MFS) antibiotic efflux pump	fluoroquinolone antibiotic	antibiotic efflux
ARO_3000074	AAC75733_1	emrB	emrB	U00096	major facilitator superfamily (MFS) antibiotic efflux pump	fluoroquinolone antibiotic	antibiotic efflux
ARO_3002986	AAC76093_1	bacA	bacA	U00096.3	undecaprenyl pyrophosphate related proteins	peptide antibiotic	antibiotic target alteration
ARO_3000656	AAC76296_1	acrS	AcrS	U00096	resistance-nodulation-cell division (RND) antibiotic efflux pump	cephalosporin;cephamycin;fluoroquinolone antibiotic;glycylcycline;penam;phenicol antibiotic;rifamycin antibiotic;tetracycline antibiotic;triclosan	antibiotic efflux
ARO_3000499	AAC76297_1	acrE	AcrE	U00096	resistance-nodulation-cell division (RND) antibiotic efflux pump	cephalosporin;cephamycin;fluoroquinolone antibiotic;penam	antibiotic efflux
ARO_3000502	AAC76298_1	acrF	AcrF	U00096	resistance-nodulation-cell division (RND) antibiotic efflux pump	cephalosporin;cephamycin;fluoroquinolone antibiotic;penam	antibiotic efflux
ARO_3000796	AAC76539_1	mdtF	mdtF	U00096	resistance-nodulation-cell division (RND) antibiotic efflux pump	fluoroquinolone antibiotic;macrolide antibiotic;penam	antibiotic efflux
ARO_3004290	AAC77110_1	Escherichia coli ampC	Escherichia coli ampC beta-lactamase	U00096.3	ampC-type beta-lactamase	cephalosporin;penam	antibiotic inactivation
ARO_3001214	AAC77293_1	mdtM	mdtM	U00096.3	major facilitator superfamily (MFS) antibiotic efflux pump	acridine dye;fluoroquinolone antibiotic;lincosamide antibiotic;nucleoside antibiotic;phenicol antibiotic	antibiotic efflux
ARO_3002826	AAC78336_1	EreA2	EreA2	AF099140	macrolide esterase	macrolide antibiotic	antibiotic inactivation
ARO_3002867	AAD01868_1	dfrF	dfrF	AF028812	trimethoprim resistant dihydrofolate reductase dfr	diaminopyrimidine antibiotic	antibiotic target replacement
ARO_3002561	AAD03490_1	AAC(6')-Ir	AAC(6')-Ir	AF031326	AAC(6')	aminoglycoside antibiotic	antibiotic inactivation
ARO_3002565	AAD03493_1	AAC(6')-Iu	AAC(6')-Iu	AF031329	AAC(6')	aminoglycoside antibiotic	antibiotic inactivation
ARO_3002566	AAD03494_1	AAC(6')-Iv	AAC(6')-Iv	AF031330	AAC(6')	aminoglycoside antibiotic	antibiotic inactivation
ARO_3002892	AAD04032_1	otr(B)	otr(B)	AF079900	major facilitator superfamily (MFS) antibiotic efflux pump	tetracycline antibiotic	antibiotic efflux
ARO_3003964	AAD08227_1	hp1181	hp1181	AE000511.1	major facilitator superfamily (MFS) antibiotic efflux pump	fluoroquinolone antibiotic;nitroimidazole antibiotic;tetracycline antibiotic	antibiotic efflux
ARO_3000561	AAD09860_1	tet(30)	tet(30)	AF090987	major facilitator superfamily (MFS) antibiotic efflux pump	tetracycline antibiotic	antibiotic efflux
ARO_3001299	AAD12162_1	tlrB conferring tylosin resistance	tlrB conferring tylosin resistance	AF055922	non-erm 23S ribosomal RNA methyltransferase (G748)	lincosamide antibiotic;macrolide antibiotic	antibiotic target alteration
ARO_3000177	AAD12753_1	tet(J)	tet(J)	AF038993	major facilitator superfamily (MFS) antibiotic efflux pump	tetracycline antibiotic	antibiotic efflux
ARO_3002970	AAD22403_1	vanTC	vanTC	AF162694	glycopeptide resistance gene cluster;vanT	glycopeptide antibiotic	antibiotic target alteration
ARO_3000183	AAD25063_1	tet(Z)	tet(Z)	AF121000.1	major facilitator superfamily (MFS) antibiotic efflux pump	tetracycline antibiotic	antibiotic efflux
ARO_3000174	AAD25538_1	tet(G)	tet(G)	AF133139	major facilitator superfamily (MFS) antibiotic efflux pump	tetracycline antibiotic	antibiotic efflux
ARO_3003202	AAD37403_1	TLA-1	TLA-1	AF148067	TLA beta-lactamase	cephalosporin;fluoroquinolone antibiotic;monobactam	antibiotic inactivation
ARO_3002596	AAD46626_1	AAC(6')-IIc	AAC(6')-IIc	AF162771	AAC(6')	aminoglycoside antibiotic	antibiotic inactivation
ARO_3003051	AAD51344_1	smeA	smeA	AF173226	resistance-nodulation-cell division (RND) antibiotic efflux pump	aminoglycoside antibiotic;cephalosporin;cephamycin;penam	antibiotic efflux
ARO_3003052	AAD51345_1	smeB	smeB	AF173226	resistance-nodulation-cell division (RND) antibiotic efflux pump	aminoglycoside antibiotic;cephalosporin;cephamycin;penam	antibiotic efflux
ARO_3003053	AAD51346_1	smeC	smeC	AF173226	resistance-nodulation-cell division (RND) antibiotic efflux pump	aminoglycoside antibiotic;cephalosporin;cephamycin;penam	antibiotic efflux
ARO_3003067	AAD51347_1	smeS	smeS	AF173226	resistance-nodulation-cell division (RND) antibiotic efflux pump	aminoglycoside antibiotic;cephalosporin;cephamycin;penam	antibiotic efflux
ARO_3003066	AAD51348_1	smeR	smeR	AF173226.1	resistance-nodulation-cell division (RND) antibiotic efflux pump	aminoglycoside antibiotic;cephalosporin;cephamycin;penam	antibiotic efflux
ARO_3000193	AAF01499_1	tetT	tetT	L42544	tetracycline-resistant ribosomal protection protein	tetracycline antibiotic	antibiotic target protection
ARO_3002569	AAF03531_1	AAC(6')-Iy	AAC(6')-Iy	AF144880	AAC(6')	aminoglycoside antibiotic	antibiotic inactivation
ARO_3000849	AAF09244_1	SFH-1	SFH-1	AF197943	SFH beta-lactamase	carbapenem	antibiotic inactivation
ARO_3002945	AAF36802_1	vanHF	vanHF	AF155139	glycopeptide resistance gene cluster;vanH	glycopeptide antibiotic	antibiotic target alteration
ARO_3002908	AAF36803_1	vanF	vanF	AF155139	glycopeptide resistance gene cluster;van ligase	glycopeptide antibiotic	antibiotic target alteration
ARO_3002952	AAF36804_1	vanXF	vanXF	AF155139	glycopeptide resistance gene cluster;vanX	glycopeptide antibiotic	antibiotic target alteration
ARO_3002958	AAF36805_1	vanYF	vanYF	AF155139	glycopeptide resistance gene cluster;vanY	glycopeptide antibiotic	antibiotic target alteration
ARO_3002963	AAF36806_1	vanZF	vanZF	AF155139	glycopeptide resistance gene cluster;vanZ	glycopeptide antibiotic	antibiotic target alteration
ARO_3003961	AAF40763_1	farA	farA	AE002098.2	major facilitator superfamily (MFS) antibiotic efflux pump	antibacterial free fatty acids	antibiotic efflux
ARO_3003962	AAF40764_1	farB	farB	AE002098.2	major facilitator superfamily (MFS) antibiotic efflux pump	antibacterial free fatty acids	antibiotic efflux
ARO_3000811	AAF42062_1	mtrD	mtrD	AE002098.2	resistance-nodulation-cell division (RND) antibiotic efflux pump	macrolide antibiotic;penam	antibiotic efflux
ARO_3000810	AAF42063_1	mtrC	mtrC	AE002098.2	resistance-nodulation-cell division (RND) antibiotic efflux pump	macrolide antibiotic;penam	antibiotic efflux
ARO_3004751	AAF61147_1	BES-1	BES-1	AF234999.1	BES Beta-lactamase	penam	antibiotic inactivation
ARO_3002966	AAF61331_1	vanXYC	vanXYC	AF162694	glycopeptide resistance gene cluster;vanXY	glycopeptide antibiotic	antibiotic target alteration
ARO_3002244	AAF61417_1	CARB-5	CARB-5	AF135373	CARB beta-lactamase	penam	antibiotic inactivation
ARO_3003744	AAF63432	vatF	vatF	AF170730	streptogramin vat acetyltransferase	streptogramin antibiotic	antibiotic inactivation
ARO_3002522	AAF67494_2	novA	novA	AF170880	ATP-binding cassette (ABC) antibiotic efflux pump	aminocoumarin antibiotic	antibiotic efflux
ARO_3004659	AAF74725_1	Mef(En2)	Mef(En2)	AF251288.1	major facilitator superfamily (MFS) antibiotic efflux pump	macrolide antibiotic	antibiotic efflux
ARO_3000375	AAF86219_1	ErmB	ErmB	AF242872.1	Erm 23S ribosomal RNA methyltransferase	lincosamide antibiotic;macrolide antibiotic;streptogramin antibiotic	antibiotic target alteration
ARO_3002844	AAF86220_1	vatE	vatE	AF242872	streptogramin vat acetyltransferase	streptogramin antibiotic	antibiotic inactivation
ARO_3002922	AAF86641_1	vanRC	vanRC	AF162694	glycopeptide resistance gene cluster;vanR	glycopeptide antibiotic	antibiotic target alteration
ARO_3002933	AAF86642_1	vanSC	vanSC	AF162694	glycopeptide resistance gene cluster;vanS	glycopeptide antibiotic	antibiotic target alteration
ARO_3001816	AAF86691_1	ACC-2	ACC-2	AF180952	ACC beta-lactamase	cephalosporin;monobactam;penam	antibiotic inactivation
ARO_3004289	AAF94716_1	Vibrio cholerae varG	Vibrio cholerae varG	AE003852.1	subclass B1 Vibrio cholerae varG beta-lactamase	carbapenem	antibiotic inactivation
ARO_3004364	AAF94731_1	almG	almG	AE003852.1	lipid A acyltransferase	peptide antibiotic	antibiotic target alteration
ARO_3002703	AAG03380_1	cmx	cmx	AF024666	major facilitator superfamily (MFS) antibiotic efflux pump	phenicol antibiotic	antibiotic efflux
ARO_3003679	AAG03546_1	TriA	TriA	AE004091.2	resistance-nodulation-cell division (RND) antibiotic efflux pump	triclosan	antibiotic efflux
ARO_3003680	AAG03547_1	TriB	TriB	AE004091.2	resistance-nodulation-cell division (RND) antibiotic efflux pump	triclosan	antibiotic efflux
ARO_3003681	AAG03548_1	TriC	TriC	AE004091.2	resistance-nodulation-cell division (RND) antibiotic efflux pump	triclosan	antibiotic efflux
ARO_3000377	AAG03814_1	MexA	MexA	AE004091.2	resistance-nodulation-cell division (RND) antibiotic efflux pump	aminocoumarin antibiotic;carbapenem;cephalosporin;cephamycin;diaminopyrimidine antibiotic;fluoroquinolone antibiotic;macrolide antibiotic;monobactam;penam;penem;peptide antibiotic;phenicol antibiotic;sulfonamide antibiotic;tetracycline antibiotic	antibiotic efflux
ARO_3000379	AAG03816_1	OprM	OprM	AE004091.2	resistance-nodulation-cell division (RND) antibiotic efflux pump	acridine dye;aminocoumarin antibiotic;aminoglycoside antibiotic;carbapenem;cephalosporin;cephamycin;diaminopyrimidine antibiotic;fluoroquinolone antibiotic;macrolide antibiotic;monobactam;penam;penem;peptide antibiotic;phenicol antibiotic;sulfonamide antibiotic;tetracycline antibiotic	antibiotic efflux
ARO_3000149	AAG04518_1	fosA	FosA	AE004091.2	fosfomycin thiol transferase	fosfomycin	antibiotic inactivation
ARO_3004077	AAG04750_1	PmpM	PmpM	AE004091.2	multidrug and toxic compound extrusion (MATE) transporter	aminoglycoside antibiotic;benzalkonium chloride;fluoroquinolone antibiotic	antibiotic efflux
ARO_3005067	AAG05187_1	ParS	ParS	AE004091.2	Outer Membrane Porin (Opr);resistance-nodulation-cell division (RND) antibiotic efflux pump	acridine dye;aminoglycoside antibiotic;carbapenem;cephalosporin;cephamycin;fluoroquinolone antibiotic;macrolide antibiotic;monobactam;penam;penem;phenicol antibiotic;tetracycline antibiotic	antibiotic efflux;reduced permeability to antibiotic
ARO_3005068	AAG05188_1	ParR	ParR	AE004091.2	Outer Membrane Porin (Opr);resistance-nodulation-cell division (RND) antibiotic efflux pump	acridine dye;aminoglycoside antibiotic;carbapenem;cephalosporin;cephamycin;fluoroquinolone antibiotic;macrolide antibiotic;monobactam;penam;penem;phenicol antibiotic;tetracycline antibiotic	antibiotic efflux;reduced permeability to antibiotic
ARO_3004107	AAG05661_1	Pseudomonas aeruginosa soxR	Pseudomonas aeruginosa soxR	AE004091.2	ATP-binding cassette (ABC) antibiotic efflux pump;major facilitator superfamily (MFS) antibiotic efflux pump;resistance-nodulation-cell division (RND) antibiotic efflux pump	acridine dye;cephalosporin;fluoroquinolone antibiotic;glycylcycline;penam;phenicol antibiotic;rifamycin antibiotic;tetracycline antibiotic;triclosan	antibiotic efflux;antibiotic target alteration
ARO_3000803	AAG05881_1	MexE	MexE	AE004091.2	resistance-nodulation-cell division (RND) antibiotic efflux pump	diaminopyrimidine antibiotic;fluoroquinolone antibiotic;phenicol antibiotic	antibiotic efflux
ARO_3000804	AAG05882_1	MexF	MexF	AE004091.2	resistance-nodulation-cell division (RND) antibiotic efflux pump	diaminopyrimidine antibiotic;fluoroquinolone antibiotic;phenicol antibiotic	antibiotic efflux
ARO_3000805	AAG05883_1	OprN	OprN	AE004091.2	resistance-nodulation-cell division (RND) antibiotic efflux pump	diaminopyrimidine antibiotic;fluoroquinolone antibiotic;phenicol antibiotic	antibiotic efflux
ARO_3004072	AAG05913_1	OpmB	OpmB	AE004091.2	resistance-nodulation-cell division (RND) antibiotic efflux pump	aminocoumarin antibiotic;macrolide antibiotic;monobactam;tetracycline antibiotic	antibiotic efflux
ARO_3004075	AAG05914	MuxC	MuxC	AE004091.2	resistance-nodulation-cell division (RND) antibiotic efflux pump	aminocoumarin antibiotic;macrolide antibiotic;monobactam;tetracycline antibiotic	antibiotic efflux
ARO_3004074	AAG05915_1	MuxB	MuxB	AE004091.2	resistance-nodulation-cell division (RND) antibiotic efflux pump	aminocoumarin antibiotic;macrolide antibiotic;monobactam;tetracycline antibiotic	antibiotic efflux
ARO_3004073	AAG05916_1	MuxA	MuxA	AE004091.2	resistance-nodulation-cell division (RND) antibiotic efflux pump	aminocoumarin antibiotic;macrolide antibiotic;monobactam;tetracycline antibiotic	antibiotic efflux
ARO_3005063	AAG06465_1	cprR	cprR	AE004091.2	pmr phosphoethanolamine transferase	peptide antibiotic	antibiotic efflux;antibiotic target alteration
ARO_3005064	AAG06466_1	cprS	cprS	AE004091.2	pmr phosphoethanolamine transferase	peptide antibiotic	antibiotic efflux;antibiotic target alteration
ARO_3002985	AAG06942_1	arnA	arnA	AE004091.2	pmr phosphoethanolamine transferase	peptide antibiotic	antibiotic target alteration
ARO_3003693	AAG07064_1	mexK	MexK	AE004091.2	resistance-nodulation-cell division (RND) antibiotic efflux pump	macrolide antibiotic;tetracycline antibiotic;triclosan	antibiotic efflux
ARO_3003692	AAG07065_1	mexJ	MexJ	AE004091.2	resistance-nodulation-cell division (RND) antibiotic efflux pump	macrolide antibiotic;tetracycline antibiotic;triclosan	antibiotic efflux
ARO_3003710	AAG07066_1	mexL	MexL	AE004091.2	resistance-nodulation-cell division (RND) antibiotic efflux pump	macrolide antibiotic;tetracycline antibiotic;triclosan	antibiotic efflux
ARO_3004056	AAG07106_1	ArmR	ArmR	AE004091.2	resistance-nodulation-cell division (RND) antibiotic efflux pump	aminocoumarin antibiotic;carbapenem;cephalosporin;cephamycin;diaminopyrimidine antibiotic;fluoroquinolone antibiotic;macrolide antibiotic;monobactam;penam;penem;peptide antibiotic;phenicol antibiotic;sulfonamide antibiotic;tetracycline antibiotic	antibiotic efflux
ARO_3000806	AAG07592_1	mexG	MexG	AE004091.2	resistance-nodulation-cell division (RND) antibiotic efflux pump	acridine dye;fluoroquinolone antibiotic;tetracycline antibiotic	antibiotic efflux
ARO_3000807	AAG07593_1	mexH	MexH	AE004091.2	resistance-nodulation-cell division (RND) antibiotic efflux pump	acridine dye;fluoroquinolone antibiotic;tetracycline antibiotic	antibiotic efflux
ARO_3000808	AAG07594_1	mexI	MexI	AE004091.2	resistance-nodulation-cell division (RND) antibiotic efflux pump	acridine dye;fluoroquinolone antibiotic;tetracycline antibiotic	antibiotic efflux
ARO_3000809	AAG07595_1	opmD	OpmD	AE004091.2	resistance-nodulation-cell division (RND) antibiotic efflux pump	acridine dye;fluoroquinolone antibiotic;tetracycline antibiotic	antibiotic efflux
ARO_3003030	AAG07762_1	mexV	MexV	AE004091.2	resistance-nodulation-cell division (RND) antibiotic efflux pump	acridine dye;fluoroquinolone antibiotic;macrolide antibiotic;phenicol antibiotic;tetracycline antibiotic	antibiotic efflux
ARO_3003031	AAG07763_1	mexW	MexW	NC_002516.2	resistance-nodulation-cell division (RND) antibiotic efflux pump	acridine dye;fluoroquinolone antibiotic;macrolide antibiotic;phenicol antibiotic;tetracycline antibiotic	antibiotic efflux
ARO_3003682	AAG08359_1	OpmH	OpmH	AE004091.2	resistance-nodulation-cell division (RND) antibiotic efflux pump	triclosan	antibiotic efflux
ARO_3004038	AAG08375_1	Pseudomonas aeruginosa emrE	Pseudomonas aeruginosa emrE	AE004091.2	small multidrug resistance (SMR) antibiotic efflux pump	aminoglycoside antibiotic	antibiotic efflux
ARO_3004680	AAG11411_2	APH(3')-VIIIa	APH(3')-VIIIa	AF182845.2	APH(3')	aminoglycoside antibiotic	antibiotic inactivation
ARO_3002528	AAG15269_1	AAC(3)-Ia	AAC(3)-Ia	U12338	AAC(3)	aminoglycoside antibiotic	antibiotic inactivation
ARO_3002705	AAG16656_1	floR	floR	AF231986	major facilitator superfamily (MFS) antibiotic efflux pump	phenicol antibiotic	antibiotic efflux
ARO_3002260	AAG29765_2	IND-4	IND-4	AF219135	IND beta-lactamase	carbapenem	antibiotic inactivation
ARO_3002380	AAG29813_1	SME-2	SME-2	AF275256	SME beta-lactamase	carbapenem	antibiotic inactivation
ARO_3001431	AAG33665_1	OXA-37	OXA-37	AY007784	OXA beta-lactamase	carbapenem;cephalosporin;penam	antibiotic inactivation
ARO_3004740	AAG44836_1	AST-1	AST-1	AF279904.1	AST Beta-lactamase	cephalosporin;penam	antibiotic inactivation
ARO_3002819	AAK01167_1	msrC	msrC	AF313494	ABC-F ATP-binding cassette ribosomal protection protein	lincosamide antibiotic;macrolide antibiotic;oxazolidinone antibiotic;phenicol antibiotic;pleuromutilin antibiotic;streptogramin antibiotic;tetracycline antibiotic	antibiotic target protection
ARO_3000604	AAK07612_2	Erm(35)	Erm(35)	AF319779.2	Erm 23S ribosomal RNA methyltransferase	lincosamide antibiotic;macrolide antibiotic;streptogramin antibiotic	antibiotic target alteration
ARO_3005008	AAK37618_1	Txr	TxR	AF353562.1	ATP-binding cassette (ABC) antibiotic efflux pump	tetracycline antibiotic	antibiotic efflux
ARO_3000481	AAK37619_1	tet(35)	tet(35)	AF353562.1	ATP-binding cassette (ABC) antibiotic efflux pump	tetracycline antibiotic	antibiotic efflux
ARO_3000840	AAK38324_1	JOHN-1 beta-lactamase	JOHN-1	AY028464	JOHN beta-lactamase	carbapenem;cephalosporin;penam	antibiotic inactivation
ARO_3001425	AAK52604_1	OXA-31	OXA-31	AF294653	OXA beta-lactamase	carbapenem;cephalosporin;penam	antibiotic inactivation
ARO_3003014	AAK60186_1	dfrA16	dfrA16	AF174129	trimethoprim resistant dihydrofolate reductase dfr	diaminopyrimidine antibiotic	antibiotic target replacement
ARO_3002635	AAK63040_1	APH(2'')-IIa	APH(2'')-IIa	AF337947	APH(2'')	aminoglycoside antibiotic	antibiotic inactivation
ARO_3004629	AAK63041_1	AAC(6')-Im	AAC(6')-Im	AF337947.1	AAC(6')	aminoglycoside antibiotic	antibiotic inactivation
ARO_3003561	AAK63223_1	Sed1 beta-lactamase	Sed-1	AF321608	Sed beta-lactamase	cephalosporin;penam	antibiotic inactivation
ARO_3004568	AAK64581_1	dfrA18	dfrA18	AY034138.1	trimethoprim resistant dihydrofolate reductase dfr	diaminopyrimidine antibiotic	antibiotic target replacement
ARO_3000025	AAK76136_1	patB	patB	AE005672.3	ATP-binding cassette (ABC) antibiotic efflux pump	fluoroquinolone antibiotic	antibiotic efflux
ARO_3000024	AAK76137_1	patA	patA	AE005672.3	ATP-binding cassette (ABC) antibiotic efflux pump	fluoroquinolone antibiotic	antibiotic efflux
ARO_3002843	AAK84316_1	vatD	vatD	AF368302	streptogramin vat acetyltransferase	streptogramin antibiotic	antibiotic inactivation
ARO_3000167	AAK97755_1	tet(C)	tet(C)	AY043299.1	major facilitator superfamily (MFS) antibiotic efflux pump	tetracycline antibiotic	antibiotic efflux
ARO_3000822	AAK99679_1	pmrA	pmrA	AE007317.1	major facilitator superfamily (MFS) antibiotic efflux pump	fluoroquinolone antibiotic	antibiotic efflux
ARO_3000614	AAK99775_1	mefE	mefE	AE007317.1	major facilitator superfamily (MFS) antibiotic efflux pump	macrolide antibiotic	antibiotic efflux
ARO_3004669	AAL02176_1	emtA	emtA	AF403298.1	non-erm 23S ribosomal RNA methyltransferase (G748)	lincosamide antibiotic;macrolide antibiotic	antibiotic target alteration
ARO_3003206	AAL05554_1	lsaE	lsaE	AF408195.1	ABC-F ATP-binding cassette ribosomal protection protein	lincosamide antibiotic;macrolide antibiotic;oxazolidinone antibiotic;phenicol antibiotic;pleuromutilin antibiotic;streptogramin antibiotic;tetracycline antibiotic	antibiotic target protection
ARO_3003552	AAL12234_1	fusB	fusB	AY047358	Target protecting FusB-type protein conferring resistance to Fusidic acid	fusidic acid	antibiotic target protection
ARO_3000774	AAL14439_1	adeA	adeA	AF370885.1	resistance-nodulation-cell division (RND) antibiotic efflux pump	glycylcycline;tetracycline antibiotic	antibiotic efflux
ARO_3000775	AAL14440_1	adeB	adeB	AF370885.1	resistance-nodulation-cell division (RND) antibiotic efflux pump	glycylcycline;tetracycline antibiotic	antibiotic efflux
ARO_3000791	AAL19304_1	mdsC	mdsC	AE006468.2	resistance-nodulation-cell division (RND) antibiotic efflux pump	carbapenem;cephalosporin;cephamycin;monobactam;penam;penem;phenicol antibiotic	antibiotic efflux
ARO_3000790	AAL19305_1	mdsB	mdsB	AE006468.2	resistance-nodulation-cell division (RND) antibiotic efflux pump	carbapenem;cephalosporin;cephamycin;monobactam;penam;penem;phenicol antibiotic	antibiotic efflux
ARO_3000789	AAL19306_1	mdsA	mdsA	AE006468.2	resistance-nodulation-cell division (RND) antibiotic efflux pump	carbapenem;cephalosporin;cephamycin;monobactam;penam;penem;phenicol antibiotic	antibiotic efflux
ARO_3000504	AAL19308_1	golS	golS	AE006468.2	resistance-nodulation-cell division (RND) antibiotic efflux pump	carbapenem;cephalosporin;cephamycin;monobactam;penam;penem;phenicol antibiotic	antibiotic efflux
ARO_3000826	AAL20862_1	sdiA	sdiA	AE006468.2	resistance-nodulation-cell division (RND) antibiotic efflux pump	cephalosporin;fluoroquinolone antibiotic;glycylcycline;penam;phenicol antibiotic;rifamycin antibiotic;tetracycline antibiotic;triclosan	antibiotic efflux
ARO_3004448	AAL26797_1	HERA-1	HERA-1	AF311385.1	HERA beta-lactamase	penam	antibiotic inactivation
ARO_3002907	AAL27442_1	vanE	vanE	FJ872411	glycopeptide resistance gene cluster;van ligase	glycopeptide antibiotic	antibiotic target alteration
ARO_3002967	AAL27443_1	vanXYE	vanXYE	FJ872411	glycopeptide resistance gene cluster;vanXY	glycopeptide antibiotic	antibiotic target alteration
ARO_3002971	AAL27444_1	vanTE	vanTE	FJ872411	glycopeptide resistance gene cluster;vanT	glycopeptide antibiotic	antibiotic target alteration
ARO_3002924	AAL27445_1	vanRE	vanRE	FJ872411	glycopeptide resistance gene cluster;vanR	glycopeptide antibiotic	antibiotic target alteration
ARO_3002935	AAL27446_1	vanSE	vanSE	FJ872411	glycopeptide resistance gene cluster;vanS	glycopeptide antibiotic	antibiotic target alteration
ARO_3002598	AAL51021_2	ANT(3'')-Ii-AAC(6')-IId fusion protein	ANT(3'')-Ii-AAC(6')-IId fusion protein	AF453998	AAC(6');ANT(3'')	aminoglycoside antibiotic	antibiotic inactivation
ARO_3004766	AAL55262_1	CGA-1	CGA-1	AF339733.1	CGA beta-lactamase	penam	antibiotic inactivation
ARO_3000412	AAL59753_1	sul2	sul2	AY055428.1	sulfonamide resistant sul	sulfonamide antibiotic;sulfone antibiotic	antibiotic target replacement
ARO_3002681	AAL68645_1	catB9	catB9	AF462019	chloramphenicol acetyltransferase (CAT)	phenicol antibiotic	antibiotic inactivation
ARO_3000605	AAL68827_1	Erm(36)	Erm(36)	AF462611	Erm 23S ribosomal RNA methyltransferase	lincosamide antibiotic;macrolide antibiotic;streptogramin antibiotic	antibiotic target alteration
ARO_3000616	AAL73129_1	mel	mel	AF227521.1	ABC-F ATP-binding cassette ribosomal protection protein	lincosamide antibiotic;macrolide antibiotic;oxazolidinone antibiotic;phenicol antibiotic;pleuromutilin antibiotic;streptogramin antibiotic;tetracycline antibiotic	antibiotic target protection
ARO_3000168	AAL75563_1	tet(D)	tet(D)	AF467077.1	major facilitator superfamily (MFS) antibiotic efflux pump	tetracycline antibiotic	antibiotic efflux
ARO_3002600	AAL82588_1	AAC(3)-Ib/AAC(6')-Ib''	AAC(3)-Ib/AAC(6')-Ib''	AF355189	AAC(3);AAC(6')	aminoglycoside antibiotic	antibiotic inactivation
ARO_3004773	AAL85333_1	CKO-1	CKO-1	AF477396.1	CKO beta-lactamase	penam	antibiotic inactivation
ARO_3004782	AAL86999_1	ERP-1	ERP-1	AY077733.1	ERP beta-lactamase	penam	antibiotic inactivation
ARO_3000005	AAM09849_1	vanD	vanD	AY082011	glycopeptide resistance gene cluster;van ligase	glycopeptide antibiotic	antibiotic target alteration
ARO_3002944	AAM09850_1	vanHD	vanHD	AY082011	glycopeptide resistance gene cluster;vanH	glycopeptide antibiotic	antibiotic target alteration
ARO_3002923	AAM09851_1	vanRD	vanRD	AY082011	glycopeptide resistance gene cluster;vanR	glycopeptide antibiotic	antibiotic target alteration
ARO_3003070	AAM09852_1	vanXD	vanXD	AY082011	glycopeptide resistance gene cluster;vanX	glycopeptide antibiotic	antibiotic target alteration
ARO_3002957	AAM09853_1	vanYD	vanYD	AY082011	glycopeptide resistance gene cluster;vanY	glycopeptide antibiotic	antibiotic target alteration
ARO_3004780	AAM45855_1	DES-1	DES-1	AF426161.1	DES beta-lactamase	penam	antibiotic inactivation
ARO_3001887	AAM70498_1	CTX-M-25	CTX-M-25	AF518567	CTX-M beta-lactamase	cephalosporin	antibiotic inactivation
ARO_3002625	AAM76670_1	ANT(4')-IIb	ANT(4')-IIb	AY114142	ANT(4')	aminoglycoside antibiotic	antibiotic inactivation
ARO_3002695	AAM77075_1	cmlA5	cmlA5	AY115475	major facilitator superfamily (MFS) antibiotic efflux pump	phenicol antibiotic	antibiotic efflux
ARO_3002594	AAM92464_1	AAC(6')-IIa	AAC(6')-IIa	AY123251	AAC(6')	aminoglycoside antibiotic	antibiotic inactivation
ARO_3003774	AAN00989_1	Streptococcus agalactiae mprF	Streptococcus agalactiae mprF	AE009948.1	defensin resistant mprF	peptide antibiotic	antibiotic target alteration
ARO_3000165	AAN06707_1	tet(A)	tet(A)	AF534183.1	major facilitator superfamily (MFS) antibiotic efflux pump	tetracycline antibiotic	antibiotic efflux
ARO_3004294	AAN17791_1	BUT-1	BUT-1	AF440406.1	BUT beta-lactamase	cephalosporin	antibiotic inactivation
ARO_3002871	AAN28721_1	tet37	tet37	AF540889	tetracycline inactivation enzyme	tetracycline antibiotic	antibiotic inactivation
ARO_3003785	AAN28945	Chlamydia trachomatis intrinsic murA conferring resistance to fosfomycin	Chlamydia trachomatis intrinsic murA conferring resistance to fosfomycin	AY152390	antibiotic-resistant murA transferase	fosfomycin	antibiotic target alteration
ARO_3000842	AAN32638_1	EBR-1 beta-lactamase	EBR-1 beta-lactamase	AF416700	EBR beta-lactamase	carbapenem;cephalosporin;penam	antibiotic inactivation
ARO_3002604	AAN34365_1	aadA4	aadA4	AY138986	ANT(3'')	aminoglycoside antibiotic	antibiotic inactivation
ARO_3000843	AAN63647_1	MUS-1 beta-lactamase	MUS-1	AF441286	MUS beta-lactamase	carbapenem	antibiotic inactivation
ARO_3000844	AAN63648_1	TUS-1 beta-lactamase	TUS-1	AF441287	TUS beta-lactamase	carbapenem;cephalosporin;cephamycin	antibiotic inactivation
ARO_3004642	AAN85115_1	dfrA3b	dfrA3b	AY162283.2	trimethoprim resistant dihydrofolate reductase dfr	diaminopyrimidine antibiotic	antibiotic target replacement
ARO_3000601	AAN86837_2	Erm(38)	Erm(38)	AY154657.2	Erm 23S ribosomal RNA methyltransferase	lincosamide antibiotic;macrolide antibiotic;streptogramin antibiotic	antibiotic target alteration
ARO_3002865	AAO04716_1	dfrC	dfrC	AE015929.1	trimethoprim resistant dihydrofolate reductase dfr	diaminopyrimidine antibiotic	antibiotic target replacement
ARO_3000300	AAO43110_1	lsaA	lsaA	AY225127.1	ABC-F ATP-binding cassette ribosomal protection protein	lincosamide antibiotic;macrolide antibiotic;oxazolidinone antibiotic;phenicol antibiotic;pleuromutilin antibiotic;streptogramin antibiotic;tetracycline antibiotic	antibiotic target protection
ARO_3004254	AAO82019_1	vanVB	vanVB	AE016830	glycopeptide resistance gene cluster;vanV	glycopeptide antibiotic	antibiotic target alteration
ARO_3002623	AAO83986_1	ANT(4')-Ia	ANT(4')-Ia	EF540343	ANT(4')	aminoglycoside antibiotic	antibiotic inactivation
ARO_3000172	AAP08996_1	FosB	FosB	AE016877.1	fosfomycin thiol transferase	fosfomycin	antibiotic inactivation
ARO_3002675	AAP15294_1	catB2	catB2	AY232670.1	chloramphenicol acetyltransferase (CAT)	phenicol antibiotic	antibiotic inactivation
ARO_3002248	AAP22374_1	CARB-9	CARB-9	AY248038	CARB beta-lactamase	penam	antibiotic inactivation
ARO_3005045	AAP26981_1	SatA	SatA	AE016879.1	streptothricin acetyltransferase (SAT)	nucleoside antibiotic	antibiotic inactivation
ARO_3005100	AAP27834_1	FosB2	FosB2	AE016879.1	fosfomycin thiol transferase	fosfomycin	antibiotic inactivation
ARO_3001671	AAP40270_1	OXA-49	OXA-49	AY288523	OXA beta-lactamase	carbapenem;cephalosporin;penam	antibiotic inactivation
ARO_3003922	AAP43109_1	oqxA	oqxA	EU370913.1	resistance-nodulation-cell division (RND) antibiotic efflux pump	diaminopyrimidine antibiotic;fluoroquinolone antibiotic;glycylcycline;nitrofuran antibiotic;tetracycline antibiotic	antibiotic efflux
ARO_3003923	AAP43110_2	oqxB	oqxB	EU370913.1	resistance-nodulation-cell division (RND) antibiotic efflux pump	diaminopyrimidine antibiotic;fluoroquinolone antibiotic;glycylcycline;nitrofuran antibiotic;tetracycline antibiotic	antibiotic efflux
ARO_3001780	AAP69916_1	OXA-85	OXA-85	AY227054	OXA beta-lactamase	carbapenem;cephalosporin;penam	antibiotic inactivation
ARO_3000600	AAP74657_1	Erm(34)	Erm(34)	AY234334	Erm 23S ribosomal RNA methyltransferase	lincosamide antibiotic;macrolide antibiotic;streptogramin antibiotic	antibiotic target alteration
ARO_3002854	AAP74961_2	dfrA1	dfrA1	KJ541681.1	trimethoprim resistant dihydrofolate reductase dfr	diaminopyrimidine antibiotic	antibiotic target replacement
ARO_3004123	AAP82271	Burkholderia pseudomallei Omp38	Burkholderia pseudomallei Omp38	AY312416	General Bacterial Porin with reduced permeability to beta-lactams	carbapenem;cephalosporin;cephamycin;monobactam;penam;penem	reduced permeability to antibiotic
ARO_3000569	AAP93922_1	tet(41)	tet(41)	AY264780.2	major facilitator superfamily (MFS) antibiotic efflux pump	tetracycline antibiotic	antibiotic efflux
ARO_3005111	AAP97895_1	blaS1	blaS1	AY332268.1	blaS	cephalosporin;cephamycin;penam	antibiotic inactivation
ARO_3001808	AAQ08905_1	OXA-60	OXA-60	AF525303	OXA beta-lactamase	carbapenem;cephalosporin;penam	antibiotic inactivation
ARO_3004452	AAQ63644_1	Bacillus clausii chloramphenicol acetyltransferase	Bacillus clausii chloramphenicol acetyltransferase	AY238971.1	chloramphenicol acetyltransferase (CAT)	phenicol antibiotic	antibiotic inactivation
ARO_3001796	AAQ76277_1	OXA-50	OXA-50	AY306130	OXA beta-lactamase	carbapenem;cephalosporin;penam	antibiotic inactivation
ARO_3001813	AAR03105_1	OXA-55	OXA-55	AY343493	OXA beta-lactamase	carbapenem;cephalosporin;penam	antibiotic inactivation
ARO_3000090	AAR20595_1	BLA1	Bla1	AY453161	class A Bacillus anthracis Bla beta-lactamase	penam	antibiotic inactivation
ARO_3002529	AAR21614_1	AAC(3)-Id	AAC(3)-Id	AY458224	AAC(3)	aminoglycoside antibiotic	antibiotic inactivation
ARO_3001792	AAR32134_1	OXA-62	OXA-62	AY423074	OXA beta-lactamase	carbapenem;cephalosporin;penam	antibiotic inactivation
ARO_3002925	AAR84672_1	vanRF	vanRF	AF155139	glycopeptide resistance gene cluster;vanR	glycopeptide antibiotic	antibiotic target alteration
ARO_3002936	AAR84673_1	vanSF	vanSF	AF155139	glycopeptide resistance gene cluster;vanS	glycopeptide antibiotic	antibiotic target alteration
ARO_3000602	AAR92235_1	Erm(39)	Erm(39)	AY487229	Erm 23S ribosomal RNA methyltransferase	lincosamide antibiotic;macrolide antibiotic;streptogramin antibiotic	antibiotic target alteration
ARO_3002894	AAR96051_1	otrC	otrC	AY509111	ATP-binding cassette (ABC) antibiotic efflux pump	tetracycline antibiotic	antibiotic efflux
ARO_3002372	AAS48620_1	VEB-3	VEB-3	AY536519	VEB beta-lactamase	cephalosporin;monobactam	antibiotic inactivation
ARO_3000391	AAS68233_1	norA	norA	AY566250	major facilitator superfamily (MFS) antibiotic efflux pump	acridine dye;fluoroquinolone antibiotic	antibiotic efflux
ARO_3004606	AAS76623_1	erm(40)	erm(40)	AY570506.1	Erm 23S ribosomal RNA methyltransferase	lincosamide antibiotic;macrolide antibiotic;streptogramin antibiotic	antibiotic target alteration
ARO_3001302	AAS79458_1	chrB	chrB	AY509120	non-erm 23S ribosomal RNA methyltransferase (G748)	lincosamide antibiotic;macrolide antibiotic	antibiotic target alteration
ARO_3001773	AAT01092_1	OXA-61	OXA-61	AY587956	OXA beta-lactamase	carbapenem;cephalosporin;penam	antibiotic inactivation
ARO_3000988	AAT45742_1	TEM-126	TEM-126	AY628199	TEM beta-lactamase	cephalosporin;monobactam;penam;penem	antibiotic inactivation
ARO_3004292	AAT46346_1	Laribacter hongkongensis ampC beta-lactamase	Laribacter hongkongensis ampC beta-lactamase	AY632076.1	ampC-type beta-lactamase	cephalosporin;penam	antibiotic inactivation
ARO_3004803	AAT68578_1	GOB-11	GOB-11	AY647248.1	GOB beta-lactamase	carbapenem;cephalosporin;penam	antibiotic inactivation
ARO_3003556	AAT90846_1	SLB-1	SLB-1	AY590118	SHW beta-lactamase	cephalosporin;penam	antibiotic inactivation
ARO_3003557	AAT90847_1	SFB-1	SFB-1	AY590119	SHW beta-lactamase	cephalosporin;penam	antibiotic inactivation
ARO_3002628	AAU10334_1	aad(6)	aad(6)	AY712687	ANT(6)	aminoglycoside antibiotic	antibiotic inactivation
ARO_3000594	AAU93796_1	ErmR	ErmR	AY623658	Erm 23S ribosomal RNA methyltransferase	lincosamide antibiotic;macrolide antibiotic;streptogramin antibiotic	antibiotic target alteration
ARO_3000026	AAU95768_1	mepA	mepA	AY661734.1	multidrug and toxic compound extrusion (MATE) transporter	glycylcycline;tetracycline antibiotic	antibiotic efflux
ARO_3000565	AAV80464_1	tet(38)	tet(38)	AY825285	major facilitator superfamily (MFS) antibiotic efflux pump	tetracycline antibiotic	antibiotic efflux
ARO_3000533	AAV85981_1	macA	macA	AY768531	ATP-binding cassette (ABC) antibiotic efflux pump	macrolide antibiotic	antibiotic efflux
ARO_3000535	AAV85982_1	macB	macB	AY768532	ATP-binding cassette (ABC) antibiotic efflux pump	macrolide antibiotic	antibiotic efflux
ARO_3004191	AAW34150_1	APH(2'')-If	APH(2'')-If	AY701528.1	APH(2'')	aminoglycoside antibiotic	antibiotic inactivation
ARO_3004572	AAW38464_1	Staphylococcus aureus LmrS	Staphylococcus aureus LmrS	CP000046.1	major facilitator superfamily (MFS) antibiotic efflux pump	aminoglycoside antibiotic;diaminopyrimidine antibiotic;macrolide antibiotic;oxazolidinone antibiotic;phenicol antibiotic	antibiotic efflux
ARO_3000566	AAW66497_1	tet(39)	tet(39)	AY743590	major facilitator superfamily (MFS) antibiotic efflux pump	tetracycline antibiotic	antibiotic efflux
ARO_3000781	AAX14802_1	adeJ	adeJ	AY769962	resistance-nodulation-cell division (RND) antibiotic efflux pump	carbapenem;cephalosporin;diaminopyrimidine antibiotic;fluoroquinolone antibiotic;lincosamide antibiotic;macrolide antibiotic;penem;phenicol antibiotic;rifamycin antibiotic;tetracycline antibiotic	antibiotic efflux
ARO_3000782	AAX14803_1	adeK	adeK	AY769962	resistance-nodulation-cell division (RND) antibiotic efflux pump	carbapenem;cephalosporin;diaminopyrimidine antibiotic;fluoroquinolone antibiotic;lincosamide antibiotic;macrolide antibiotic;penem;phenicol antibiotic;rifamycin antibiotic;tetracycline antibiotic	antibiotic efflux
ARO_3002634	AAX38178_1	APH(2'')-Ie	APH(2'')-Ie	AY939911	APH(2'')	aminoglycoside antibiotic	antibiotic inactivation
ARO_3003558	AAX55643_1	y56 beta-lactamase	y56 beta-lactamase	AY954728	BlaA beta-lactamase	cephalosporin;penam	antibiotic inactivation
ARO_3002837	AAY32951_1	lnuC	lnuC	AY928180	lincosamide nucleotidyltransferase (LNU)	lincosamide antibiotic	antibiotic inactivation
ARO_3002385	AAZ04368_1	BEL-1	BEL-1	DQ089809	BEL beta-lactamase	cephalosporin;monobactam;penam	antibiotic inactivation
ARO_3002711	AAZ04784_1	QnrA5	QnrA5	DQ058663	quinolone resistance protein (qnr)	fluoroquinolone antibiotic	antibiotic target protection
ARO_3005098	AAZ42322	qacL	qacL	DQ149925.1	small multidrug resistance (SMR) antibiotic efflux pump	N/A	antibiotic efflux
ARO_3001859	ABA00479_1	IMI-2	IMI-2	DQ173429	IMI beta-lactamase	carbapenem	antibiotic inactivation
ARO_3000462	ABA28305_2	mgtA	mgtA	DQ185434	mgt macrolide glycotransferase	macrolide antibiotic	antibiotic inactivation
ARO_3000866	ABA42118_2	oleI	oleI	DQ195535	ole glycosyltransferase	macrolide antibiotic	antibiotic inactivation
ARO_3000865	ABA42119_2	oleD	oleD	DQ195536.2	ole glycosyltransferase	macrolide antibiotic	antibiotic inactivation
ARO_3005035	ABA70720_1	Yrc-1	Yrc-1	DQ185144.1	YRC Beta-lactamase	cephalosporin;penam	antibiotic inactivation
ARO_3004253	ABA71726_1	vanUG	vanUG	DQ212986	glycopeptide resistance gene cluster;vanU	glycopeptide antibiotic	antibiotic target alteration
ARO_3002926	ABA71727_1	vanRG	vanRG	DQ212986	glycopeptide resistance gene cluster;vanR	glycopeptide antibiotic	antibiotic target alteration
ARO_3002937	ABA71728_1	vanSG	vanSG	DQ212986	glycopeptide resistance gene cluster;vanS	glycopeptide antibiotic	antibiotic target alteration
ARO_3002959	ABA71729_1	vanYG1	vanYG1	DQ212986	glycopeptide resistance gene cluster;vanY	glycopeptide antibiotic	antibiotic target alteration
ARO_3002965	ABA71730_1	vanWG	vanWG	DQ212986	glycopeptide resistance gene cluster;vanW	glycopeptide antibiotic	antibiotic target alteration
ARO_3002909	ABA71731_1	vanG	vanG	DQ212986	glycopeptide resistance gene cluster;van ligase	glycopeptide antibiotic	antibiotic target alteration
ARO_3003069	ABA71732_1	vanXYG	vanXYG	DQ212986	glycopeptide resistance gene cluster;vanXY	glycopeptide antibiotic	antibiotic target alteration
ARO_3002972	ABA71733_1	vanTG	vanTG	DQ212986	glycopeptide resistance gene cluster;vanT	glycopeptide antibiotic	antibiotic target alteration
ARO_3004291	ABA81355_1	Rhodobacter sphaeroides ampC beta-lactamase	Rhodobacter sphaeroides ampC beta-lactamase	CP000144.2	ampC-type beta-lactamase	cephalosporin;penam	antibiotic inactivation
ARO_3002539	ABB43029_1	AAC(3)-IV	AAC(3)-IV	DQ241380.1	AAC(3)	aminoglycoside antibiotic	antibiotic inactivation
ARO_3002861	ABB89122_1	dfrA5	dfrA5	DQ278190	trimethoprim resistant dihydrofolate reductase dfr	diaminopyrimidine antibiotic	antibiotic target replacement
ARO_3002640	ABC68330_1	APH(3'')-Ic	APH(3'')-Ic	DQ336355	APH(3'')	aminoglycoside antibiotic	antibiotic inactivation
ARO_3000839	ABD30512_1	arlS	arlS	CP000253.1	major facilitator superfamily (MFS) antibiotic efflux pump	acridine dye;fluoroquinolone antibiotic	antibiotic efflux
ARO_3003969	ABF33001_1	lmrP	lmrP	CP000259.1	major facilitator superfamily (MFS) antibiotic efflux pump	lincosamide antibiotic;macrolide antibiotic;streptogramin antibiotic;tetracycline antibiotic	antibiotic efflux
ARO_3005052	ABG48543_1	LpsA	LpsA	DQ647421.1	Intrinsic peptide antibiotic resistant Lps	peptide antibiotic	reduced permeability to antibiotic
ARO_3002609	ABG49324_1	aadA9	aadA9	DQ390458	ANT(3'')	aminoglycoside antibiotic	antibiotic inactivation
ARO_3004042	ABG77965_1	Enterobacter cloacae acrA	Enterobacter cloacae acrA	DQ679966	resistance-nodulation-cell division (RND) antibiotic efflux pump	cephalosporin;fluoroquinolone antibiotic;glycylcycline;penam;phenicol antibiotic;rifamycin antibiotic;tetracycline antibiotic;triclosan	antibiotic efflux
ARO_3003773	ABG86067_1	Clostridium perfringens mprF	Clostridium perfringens mprF	CP000312.1	defensin resistant mprF	peptide antibiotic	antibiotic target alteration
ARO_3002860	ABG91835_1	dfrA17	dfrA17	DQ838665	trimethoprim resistant dihydrofolate reductase dfr	diaminopyrimidine antibiotic	antibiotic target replacement
ARO_3002830	ABH10964_1	vgaALC	vgaALC	DQ823382	ABC-F ATP-binding cassette ribosomal protection protein	lincosamide antibiotic;macrolide antibiotic;oxazolidinone antibiotic;phenicol antibiotic;pleuromutilin antibiotic;streptogramin antibiotic;tetracycline antibiotic	antibiotic target protection
ARO_3003855	ABI18382_1	ADC-10	ADC-10	DQ883640.1	ADC beta-lactamase without carbapenemase activity	cephalosporin	antibiotic inactivation
ARO_3003741	ABI20451_1	mphE	mphE	DQ839391.1	macrolide phosphotransferase (MPH)	macrolide antibiotic	antibiotic inactivation
ARO_3002639	ABK33456_1	APH(3'')-Ib	APH(3'')-Ib	AF313472	APH(3'')	aminoglycoside antibiotic	antibiotic inactivation
ARO_3004856	ABL75133_1	SCO-1	SCO-1	EF063111.1	SCO beta-lactamase	cephalosporin;penam;penem	antibiotic inactivation
ARO_3001918	ABN48311_1	CTX-M-56	CTX-M-56	EF374097	CTX-M beta-lactamase	cephalosporin	antibiotic inactivation
ARO_3004573	ABO11759_2	Acinetobacter baumannii AbaF	Acinetobacter baumannii AbaF	CP000521.1	major facilitator superfamily (MFS) antibiotic efflux pump	fosfomycin	antibiotic efflux
ARO_3004645	ABO40886_1	dfrI	dfrI	CP000602.1	trimethoprim resistant dihydrofolate reductase dfr	diaminopyrimidine antibiotic	antibiotic target replacement
ARO_3000215	ABQ47844_1	mecR1	mecR1	CP000703.1	methicillin resistant PBP2	carbapenem;cephalosporin;cephamycin;monobactam;penam	antibiotic target replacement
ARO_3002586	ABR10839_1	AAC(6')-32	AAC(6')-32	EF614235	AAC(6')	aminoglycoside antibiotic	antibiotic inactivation
ARO_3002838	ABR14060_1	lnuD	lnuD	EF452177	lincosamide nucleotidyltransferase (LNU)	lincosamide antibiotic	antibiotic inactivation
ARO_3000841	ABS29619_1	CGB-1 beta-lactamase	CGB-1	EF672680	CGB beta-lactamase	carbapenem;cephalosporin;penam	antibiotic inactivation
ARO_3000784	ABS43151_1	cmeB	cmeB	CP000768	resistance-nodulation-cell division (RND) antibiotic efflux pump	cephalosporin;fluoroquinolone antibiotic;fusidic acid;macrolide antibiotic	antibiotic efflux
ARO_3000783	ABS43901_1	cmeA	cmeA	CP000768	resistance-nodulation-cell division (RND) antibiotic efflux pump	cephalosporin;fluoroquinolone antibiotic;fusidic acid;macrolide antibiotic	antibiotic efflux
ARO_3000217	ABU39979_1	blaR1	blaR1	EF540343.1	blaZ beta-lactamase	penam	antibiotic inactivation
ARO_3004749	ABU39980_1	BCL-1	BCL-1	EF540343.1	BCL Beta-lactamase	penam	antibiotic inactivation
ARO_3001329	ABV18113_1	mdtG	mdtG	CP000800.1	major facilitator superfamily (MFS) antibiotic efflux pump	fosfomycin	antibiotic efflux
ARO_3002849	ABV26705_1	arr-4	arr-4	EF660562	rifampin ADP-ribosyltransferase (Arr)	rifamycin antibiotic	antibiotic inactivation
ARO_3002850	ABV26707_1	arr-5	arr-5	EF660563	rifampin ADP-ribosyltransferase (Arr)	rifamycin antibiotic	antibiotic inactivation
ARO_3004759	ABV63006_2	BPU-1	BPU-1	CP000813.4	BPU Beta-lactamase	penam	antibiotic inactivation
ARO_3004826	ABV89601_1	LAP-2	LAP-2	EU159120.1	LAP beta-lactamase	aminoglycoside antibiotic;fluoroquinolone antibiotic;rifamycin antibiotic;tetracycline antibiotic	antibiotic inactivation
ARO_3004450	ABW05394_1	TRU-1	TRU-1	EU046614.1	TRU beta-lactamase	cephalosporin;penam	antibiotic inactivation
ARO_3000603	ABW06859_1	Erm(41)	Erm(41)	EU177504	Erm 23S ribosomal RNA methyltransferase	lincosamide antibiotic;macrolide antibiotic;streptogramin antibiotic	antibiotic target alteration
ARO_3001767	ABW76138_1	OXA-137	OXA-137	EU086834	OXA beta-lactamase	carbapenem;cephalosporin;penam	antibiotic inactivation
ARO_3002881	ABX00624_1	lmrC	lmrC	EU124663.1	ABC-F ATP-binding cassette ribosomal protection protein	lincosamide antibiotic;macrolide antibiotic;oxazolidinone antibiotic;phenicol antibiotic;pleuromutilin antibiotic;streptogramin antibiotic;tetracycline antibiotic	antibiotic target protection
ARO_3000621	ABX30738_1	PC1 beta-lactamase (blaZ)	PC1 beta-lactamase (blaZ)	CP000732.1	blaZ beta-lactamase	penam	antibiotic inactivation
ARO_3002910	ABX54687_1	vanL	vanL	EU250284	glycopeptide resistance gene cluster;van ligase	glycopeptide antibiotic	antibiotic target alteration
ARO_3002968	ABX54688_1	vanXYL	vanXYL	EU250284	glycopeptide resistance gene cluster;vanXY	glycopeptide antibiotic	antibiotic target alteration
ARO_3002973	ABX54689_1	vanTmL	vanTmL	EU250284	glycopeptide resistance gene cluster;vanT	glycopeptide antibiotic	antibiotic target alteration
ARO_3002974	ABX54690_1	vanTrL	vanTrL	EU250284	glycopeptide resistance gene cluster;vanT	glycopeptide antibiotic	antibiotic target alteration
ARO_3002927	ABX54691_1	vanRL	vanRL	EU250284	glycopeptide resistance gene cluster;vanR	glycopeptide antibiotic	antibiotic target alteration
ARO_3002938	ABX54692_1	vanSL	vanSL	EU250284	glycopeptide resistance gene cluster;vanS	glycopeptide antibiotic	antibiotic target alteration
ARO_3004498	ABY55281_1	dfrB4	dfrB4	EU339233.1	trimethoprim resistant dihydrofolate reductase dfr	diaminopyrimidine antibiotic	antibiotic target replacement
ARO_3002667	ABY64751_1	rmtD	rmtD	EU269034.2	16S rRNA methyltransferase (G1405)	aminoglycoside antibiotic	antibiotic target alteration
ARO_3003109	ACB05808_1	msrE	msrE	EU294228.1	ABC-F ATP-binding cassette ribosomal protection protein	lincosamide antibiotic;macrolide antibiotic;oxazolidinone antibiotic;phenicol antibiotic;pleuromutilin antibiotic;streptogramin antibiotic;tetracycline antibiotic	antibiotic target protection
ARO_3002799	ACC54440_2	QnrVC1	QnrVC1	EU436855	quinolone resistance protein (qnr)	fluoroquinolone antibiotic	antibiotic target protection
ARO_3002804	ACC85616_1	FosA2	FosA2	EU487198	fosfomycin thiol transferase	fosfomycin	antibiotic inactivation
ARO_3000572	ACD35503_1	tet(42)	tet(42)	EU523697	major facilitator superfamily (MFS) antibiotic efflux pump	tetracycline antibiotic	antibiotic efflux
ARO_3004550	ACD45689_1	dfrA27	dfrA27	KP076293.1	trimethoprim resistant dihydrofolate reductase dfr	diaminopyrimidine antibiotic	antibiotic target replacement
ARO_3002848	ACD56151_1	arr-3	arr-3	EU675686	rifampin ADP-ribosyltransferase (Arr)	rifamycin antibiotic	antibiotic inactivation
ARO_3002366	ACE77058_1	PER-4	PER-4	EU748544	PER beta-lactamase	carbapenem;cephalosporin;monobactam;penam;penem	antibiotic inactivation
ARO_3002616	ACF17980_1	aadA16	aadA16	EU675686	ANT(3'')	aminoglycoside antibiotic	antibiotic inactivation
ARO_3002482	ACH58980_1	LRA-1	LRA-1	EU408346.1	class A LRA beta-lactamase	cephalosporin;penam	antibiotic inactivation
ARO_3002485	ACH58985_1	LRA-2	LRA-2	EU408347.1	subclass B3 LRA beta-lactamase	cephalosporin;penam	antibiotic inactivation
ARO_3002510	ACH58987_1	LRA-3	LRA-3	EU408348	subclass B3 LRA beta-lactamase	cephalosporin;penam	antibiotic inactivation
ARO_3002487	ACH58988_1	LRA-8	LRA-8	EU408349	subclass B3 LRA beta-lactamase	cephalosporin;penam	antibiotic inactivation
ARO_3002511	ACH58990_1	LRA-12	LRA-12	EU408351	subclass B3 LRA beta-lactamase	cephalosporin;penam	antibiotic inactivation
ARO_3002484	ACH58991_1	LRA-13	LRA-13	EU408352.1	class C LRA beta-lactamase;class D LRA beta-lactamase	cephalosporin;penam	antibiotic inactivation
ARO_3002512	ACH58994_1	LRA-17	LRA-17	EU408354.1	subclass B3 LRA beta-lactamase	cephalosporin;penam	antibiotic inactivation
ARO_3002492	ACH58997_1	LRA-18	LRA-18	EU408355	class C LRA beta-lactamase	cephalosporin;penam	antibiotic inactivation
ARO_3002486	ACH58998_1	LRA-7	LRA-7	EU408356.1	subclass B3 LRA beta-lactamase	cephalosporin;penam	antibiotic inactivation
ARO_3002489	ACH58999_1	LRA-10	LRA-10	EU408357.1	class C LRA beta-lactamase	cephalosporin;penam	antibiotic inactivation
ARO_3002483	ACH59002_1	LRA-5	LRA-5	EU408358	class A LRA beta-lactamase	cephalosporin;penam	antibiotic inactivation
ARO_3002513	ACH59005_1	LRA-19	LRA-19	EU408359	subclass B3 LRA beta-lactamase	cephalosporin;penam	antibiotic inactivation
ARO_3000196	ACH87088_1	tet32	tet32	EU722333.1	tetracycline-resistant ribosomal protection protein	tetracycline antibiotic	antibiotic target protection
ARO_3002575	ACI28880_1	AAC(6')-Iai	AAC(6')-Iai	EU886977	AAC(6')	aminoglycoside antibiotic	antibiotic inactivation
ARO_3004574	ACJ41547_2	Acinetobacter baumannii AbaQ	Acinetobacter baumannii AbaQ	CP001182.2	major facilitator superfamily (MFS) antibiotic efflux pump	fluoroquinolone antibiotic	antibiotic efflux
ARO_3000780	ACJ41739_1	adeI	adeI	CP001182.2	resistance-nodulation-cell division (RND) antibiotic efflux pump	carbapenem;cephalosporin;diaminopyrimidine antibiotic;fluoroquinolone antibiotic;lincosamide antibiotic;macrolide antibiotic;penem;phenicol antibiotic;rifamycin antibiotic;tetracycline antibiotic	antibiotic efflux
ARO_3000768	ACJ59254_1	abeS	abeS	CP001172.1	small multidrug resistance (SMR) antibiotic efflux pump	aminocoumarin antibiotic;macrolide antibiotic	antibiotic efflux
ARO_3000413	ACJ63260_1	sul3	sul3	FJ196385	sulfonamide resistant sul	sulfonamide antibiotic;sulfone antibiotic	antibiotic target replacement
ARO_3003107	ACJ63262_1	mefB	mef(B)	FJ196385.1	major facilitator superfamily (MFS) antibiotic efflux pump	macrolide antibiotic	antibiotic efflux
ARO_3002787	ACK75961_1	QnrC	QnrC	EU917444	quinolone resistance protein (qnr)	fluoroquinolone antibiotic	antibiotic target protection
ARO_3003110	ACL13298_1	catB10	catB10	FJ495083.1	chloramphenicol acetyltransferase (CAT)	phenicol antibiotic	antibiotic inactivation
ARO_3003725	ACL19707_1	vanXI	vanXI	CP001336.1	glycopeptide resistance gene cluster;vanX	glycopeptide antibiotic	antibiotic target alteration
ARO_3002928	ACL82957_1	vanRM	vanRM	FJ349556	glycopeptide resistance gene cluster;vanR	glycopeptide antibiotic	antibiotic target alteration
ARO_3002939	ACL82958_1	vanSM	vanSM	FJ349556	glycopeptide resistance gene cluster;vanS	glycopeptide antibiotic	antibiotic target alteration
ARO_3002961	ACL82959_1	vanYM	vanYM	FJ349556	glycopeptide resistance gene cluster;vanY	glycopeptide antibiotic	antibiotic target alteration
ARO_3002947	ACL82960_1	vanHM	vanHM	FJ349556	glycopeptide resistance gene cluster;vanH	glycopeptide antibiotic	antibiotic target alteration
ARO_3002911	ACL82961_1	vanM	vanM	FJ349556	glycopeptide resistance gene cluster;van ligase	glycopeptide antibiotic	antibiotic target alteration
ARO_3002953	ACL82962_1	vanXM	vanXM	FJ349556	glycopeptide resistance gene cluster;vanX	glycopeptide antibiotic	antibiotic target alteration
ARO_3002934	ACM47284	vanSD	vanSD	EU999036	glycopeptide resistance gene cluster;vanS	glycopeptide antibiotic	antibiotic target alteration
ARO_3001800	ACM67635_1	OXA-226	OXA-226	FJ617207	OXA beta-lactamase	carbapenem;cephalosporin;penam	antibiotic inactivation
ARO_3000237	ACN32294_1	tolC	TolC	FJ768952	ATP-binding cassette (ABC) antibiotic efflux pump;major facilitator superfamily (MFS) antibiotic efflux pump;resistance-nodulation-cell division (RND) antibiotic efflux pump	aminocoumarin antibiotic;aminoglycoside antibiotic;carbapenem;cephalosporin;cephamycin;fluoroquinolone antibiotic;glycylcycline;macrolide antibiotic;penam;penem;peptide antibiotic;phenicol antibiotic;rifamycin antibiotic;tetracycline antibiotic;triclosan	antibiotic efflux
ARO_3004577	ACQ82816_1	Acinetobacter baumannii AmvA	Acinetobacter baumannii AmvA	FJ911554.1	major facilitator superfamily (MFS) antibiotic efflux pump	acridine dye;macrolide antibiotic	antibiotic efflux
ARO_3003022	ACR57831_1	dfrB3	dfrB3	GQ150744	trimethoprim resistant dihydrofolate reductase dfr	diaminopyrimidine antibiotic	antibiotic target replacement
ARO_3002320	ACS35345_1	KPC-10	KPC-10	GQ140348	KPC beta-lactamase	carbapenem;cephalosporin;monobactam;penam	antibiotic inactivation
ARO_3002188	ACS44783_1	MOX-5	MOX-5	GQ152600	MOX beta-lactamase	cephalosporin;cephamycin;penam	antibiotic inactivation
ARO_3004601	ACS83559_1	LnuP	LnuP	FJ589781.1	lincosamide nucleotidyltransferase (LNU)	lincosamide antibiotic	antibiotic inactivation
ARO_3000573	ACS83748_1	tet(43)	tet(43)	GQ244501.1	major facilitator superfamily (MFS) antibiotic efflux pump	tetracycline antibiotic	antibiotic efflux
ARO_3000846	ACT66697_1	SIM-1 beta-lactamase	SIM-1	GQ288397	SIM beta-lactamase	carbapenem;cephalosporin;penam	antibiotic inactivation
ARO_3003097	ACT97371_1	CfxA6	CfxA6	GQ342996	CfxA beta-lactamase	cephamycin	antibiotic inactivation
ARO_3002999	ACT97415_1	CblA-1	CblA-1	GQ343019	CblA beta-lactamase	cephalosporin	antibiotic inactivation
ARO_3004539	ACU86041_1	mphH	mphH	CP001643.1	macrolide phosphotransferase (MPH)	macrolide antibiotic	antibiotic inactivation
ARO_3003907	ACX65640_1	cipA	cipA	CP001793.1	Cfr 23S ribosomal RNA methyltransferase	lincosamide antibiotic;oxazolidinone antibiotic;phenicol antibiotic;pleuromutilin antibiotic;streptogramin antibiotic	antibiotic target alteration
ARO_3001654	ACX70402_1	OXA-143	OXA-143	GQ861437	OXA beta-lactamase	carbapenem;cephalosporin;penam	antibiotic inactivation
ARO_3002832	ACX92986_2	vgaD	vgaD	GQ205627	ABC-F ATP-binding cassette ribosomal protection protein	lincosamide antibiotic;macrolide antibiotic;oxazolidinone antibiotic;phenicol antibiotic;pleuromutilin antibiotic;streptogramin antibiotic;tetracycline antibiotic	antibiotic target protection
ARO_3002845	ACX92987_1	vatH	vatH	GQ205627	streptogramin vat acetyltransferase	streptogramin antibiotic	antibiotic inactivation
ARO_3004808	ACZ72746_1	GOB-16	GOB-16	GU188443.1	GOB beta-lactamase	carbapenem;cephalosporin;penam	antibiotic inactivation
ARO_3003905	ADA62098_1	ANT(4')-Ib	ANT(4')-Ib	GQ900432.1	ANT(4')	aminoglycoside antibiotic	antibiotic inactivation
ARO_3004678	ADA63498_1	rmtE	rmtE	GU201947.1	16S rRNA methyltransferase (G1405)	aminoglycoside antibiotic	antibiotic target alteration
ARO_3004801	ADA78299_1	FTU-1	FTU-1	CP001633.1	FTU beta-lactamase	penam	antibiotic inactivation
ARO_3004556	ADB54781_1	dfrB7	dfrB7	GU295656.1	trimethoprim resistant dihydrofolate reductase dfr	diaminopyrimidine antibiotic	antibiotic target replacement
ARO_3004753	ADB56658_1	BIC-1	BIC-1	GQ260093.1	BIC Beta-lactamase	carbapenem	antibiotic inactivation
ARO_3000858	ADC55560_1	armA	armA	GU437214.1	16S rRNA methyltransferase (G1405)	aminoglycoside antibiotic	antibiotic target alteration
ARO_3002858	ADG84870_1	dfrA12	dfrA12	GU585907.1	trimethoprim resistant dihydrofolate reductase dfr	diaminopyrimidine antibiotic	antibiotic target replacement
ARO_3002801	ADI55014_1	QnrVC4	QnrVC4	GQ891757	quinolone resistance protein (qnr)	fluoroquinolone antibiotic	antibiotic target protection
ARO_3004666	ADI87853_1	pexA	pexA	HM537013.1	major facilitator superfamily (MFS) antibiotic efflux pump	phenicol antibiotic	antibiotic efflux
ARO_3002267	ADK25050_1	IND-11	IND-11	HM245379	IND beta-lactamase	carbapenem	antibiotic inactivation
ARO_3001662	ADK34116_1	OXA-164	OXA-164	GU831575	OXA beta-lactamase	carbapenem;cephalosporin;penam	antibiotic inactivation
ARO_3000553	ADM92605_1	adeR	adeR	HM440348	resistance-nodulation-cell division (RND) antibiotic efflux pump	glycylcycline;tetracycline antibiotic	antibiotic efflux
ARO_3000549	ADM92606_1	adeS	adeS	HM440348	resistance-nodulation-cell division (RND) antibiotic efflux pump	glycylcycline;tetracycline antibiotic	antibiotic efflux
ARO_3003953	ADO96486_1	hmrM	hmrM	CP002276.1	multidrug and toxic compound extrusion (MATE) transporter	acridine dye;fluoroquinolone antibiotic	antibiotic efflux
ARO_3003730	ADP36409_1	Bifidobacteria intrinsic ileS conferring resistance to mupirocin	Bifidobacterium bifidum ileS conferring resistance to mupirocin	CP001840.1	antibiotic-resistant isoleucyl-tRNA synthetase (ileS)	mupirocin	antibiotic target alteration
ARO_3002646	ADQ43421_1	APH(3')-IIc	APH(3')-IIc	HQ424460	APH(3')	aminoglycoside antibiotic	antibiotic inactivation
ARO_3001805	ADT70779_1	OXA-198	OXA-198	HQ634775	OXA beta-lactamase	carbapenem;cephalosporin;penam	antibiotic inactivation
ARO_3000245	ADV91011_1	RbpA	RbpA	HQ203032	RbpA bacterial RNA polymerase-binding protein	rifamycin antibiotic	antibiotic target protection
ARO_3002873	ADX95999_1	FosB3	FosB3	HQ219726	fosfomycin thiol transferase	fosfomycin	antibiotic inactivation
ARO_3005091	ADZ12699_1	RanA	RanA	CP002562.1	ATP-binding cassette (ABC) antibiotic efflux pump	aminoglycoside antibiotic	antibiotic efflux
ARO_3005090	ADZ12700_1	RanB	RanB	CP002562.1	ATP-binding cassette (ABC) antibiotic efflux pump	aminoglycoside antibiotic	antibiotic efflux
ARO_3004641	AEA07977_1	aacA43	aacA43	HQ247816.1	AAC(6')	aminoglycoside antibiotic	antibiotic inactivation
ARO_3003112	AEA37904_1	lsaC	lsaC	HM990671	ABC-F ATP-binding cassette ribosomal protection protein	lincosamide antibiotic;macrolide antibiotic;oxazolidinone antibiotic;phenicol antibiotic;pleuromutilin antibiotic;streptogramin antibiotic;tetracycline antibiotic	antibiotic target protection
ARO_3002795	AEG74318_1	QnrS6	QnrS6	HQ631376	quinolone resistance protein (qnr)	fluoroquinolone antibiotic	antibiotic target protection
ARO_3002872	AEG78825_1	FosA3	FosA3	JF411006	fosfomycin thiol transferase	fosfomycin	antibiotic inactivation
ARO_3002218	AEH41427_1	IMP-27	IMP-27	JF894248	IMP beta-lactamase	carbapenem;cephalosporin;cephamycin;penam;penem	antibiotic inactivation
ARO_3000410	AEJ33969_1	sul1	sul1	JF969163	sulfonamide resistant sul	sulfonamide antibiotic;sulfone antibiotic	antibiotic target replacement
ARO_3002756	AEL31272_1	QnrB41	QnrB41	JN166690	quinolone resistance protein (qnr)	fluoroquinolone antibiotic	antibiotic target protection
ARO_3001970	AEM44648_1	CTX-M-110	CTX-M-110	JF274242	CTX-M beta-lactamase	cephalosporin	antibiotic inactivation
ARO_3003196	AEM62948_1	tet(45)	tet(45)	JF837330.1	major facilitator superfamily (MFS) antibiotic efflux pump	tetracycline antibiotic	antibiotic efflux
ARO_3001809	AEM66528_1	OXA-209	OXA-209	JF268688.1	OXA beta-lactamase	carbapenem;cephalosporin;penam	antibiotic inactivation
ARO_3004651	AEO25219_1	lin	lin	CP002003.1	lincosamide nucleotidyltransferase (LNU)	lincosamide antibiotic	antibiotic inactivation
ARO_3002912	AEP40500_1	vanN	vanN	JF802084	glycopeptide resistance gene cluster;van ligase	glycopeptide antibiotic	antibiotic target alteration
ARO_3002969	AEP40501_1	vanXYN	vanXYN	JF802084	glycopeptide resistance gene cluster;vanXY	glycopeptide antibiotic	antibiotic target alteration
ARO_3002975	AEP40502_2	vanTN	vanTN	JF802084	glycopeptide resistance gene cluster;vanT	glycopeptide antibiotic	antibiotic target alteration
ARO_3002929	AEP40503_1	vanRN	vanRN	JF802084	glycopeptide resistance gene cluster;vanR	glycopeptide antibiotic	antibiotic target alteration
ARO_3002940	AEP40504_1	vanSN	vanSN	JF802084	glycopeptide resistance gene cluster;vanS	glycopeptide antibiotic	antibiotic target alteration
ARO_3004468	AEQ93536_1	CrpP	CrpP	HM560971.1	ciprofloxacin phosphotransferase	fluoroquinolone antibiotic	antibiotic inactivation
ARO_3004032	AET10444_1	tetA(46)	tetA(46)	HQ652506.1	ATP-binding cassette (ABC) antibiotic efflux pump	tetracycline antibiotic	antibiotic efflux
ARO_3004033	AET10445_1	tetB(46)	tetB(46)	HQ652506.1	ATP-binding cassette (ABC) antibiotic efflux pump	tetracycline antibiotic	antibiotic efflux
ARO_3001777	AET35493_1	OXA-347	OXA-347	JN086160	OXA beta-lactamase	carbapenem;cephalosporin;penam	antibiotic inactivation
ARO_3001714	AEV91554_1	OXA-215	OXA-215	JN861783	OXA beta-lactamase	carbapenem;cephalosporin;penam	antibiotic inactivation
ARO_3003583	AEX49906_1	basS	basS	JQ340365	pmr phosphoethanolamine transferase	peptide antibiotic	antibiotic efflux;antibiotic target alteration
ARO_3000510	AEY83581	mupB	Staphylococcus aureus mupB conferring resistance to mupirocin	JQ231224	antibiotic-resistant isoleucyl-tRNA synthetase (ileS)	mupirocin	antibiotic target alteration
ARO_3002587	AEZ05106_1	AAC(6')-33	AAC(6')-33	JN596280	AAC(6')	aminoglycoside antibiotic	antibiotic inactivation
ARO_3000448	AEZ36150_1	qepA	QepA1	JQ064560	major facilitator superfamily (MFS) antibiotic efflux pump	fluoroquinolone antibiotic	antibiotic efflux
ARO_3001328	AFH35853_1	Escherichia coli mdfA	Escherichia coli mdfA	JQ394987	major facilitator superfamily (MFS) antibiotic efflux pump	benzalkonium chloride;rhodamine;tetracycline antibiotic	antibiotic efflux
ARO_3001677	AFH36332_1	OXA-236	OXA-236	JQ820242	OXA beta-lactamase	carbapenem;cephalosporin;penam	antibiotic inactivation
ARO_3004777	AFI56422_1	CMH-1	CMH-1	JQ673557.1	CMH beta-lactamase	cephalosporin	antibiotic inactivation
ARO_3002666	AFJ11385_1	rmtF	rmtF	JQ808129	16S rRNA methyltransferase (G1405)	aminoglycoside antibiotic	antibiotic target alteration
ARO_3000823	AFK13828_1	ramA	ramA	JQ727668	General Bacterial Porin with reduced permeability to beta-lactams;resistance-nodulation-cell division (RND) antibiotic efflux pump	carbapenem;cephalosporin;cephamycin;fluoroquinolone antibiotic;glycylcycline;monobactam;penam;penem;phenicol antibiotic;rifamycin antibiotic;tetracycline antibiotic;triclosan	antibiotic efflux;reduced permeability to antibiotic
ARO_3001313	AFK80333_1	facT	facT	JQ768046	major facilitator superfamily (MFS) antibiotic efflux pump	elfamycin antibiotic	antibiotic efflux
ARO_3002350	AFK80745_1	GES-21	GES-21	JQ772478	GES beta-lactamase	carbapenem;cephalosporin;penam	antibiotic inactivation
ARO_3001692	AFM55000_1	OXA-229	OXA-229	JQ422052	OXA beta-lactamase	carbapenem;cephalosporin;penam	antibiotic inactivation
ARO_3004658	AFN69318_1	catA8	catA8	JQ922409.1	chloramphenicol acetyltransferase (CAT)	phenicol antibiotic	antibiotic inactivation
ARO_3001476	AFO09968_1	OXA-184	OXA-184	JQ396378	OXA beta-lactamase	carbapenem;cephalosporin;penam	antibiotic inactivation
ARO_3002883	AFO53532_1	rgt1438	rgt1438	JX028276.1	rifampin glycosyltransferase	rifamycin antibiotic	antibiotic inactivation
ARO_3002226	AFO59566_1	IMP-35	IMP-35	JF816544	IMP beta-lactamase	carbapenem;cephalosporin;cephamycin;penam;penem	antibiotic inactivation
ARO_3002228	AFP97028_1	IMP-37	IMP-37	JX131372	IMP beta-lactamase	carbapenem;cephalosporin;cephamycin;penam;penem	antibiotic inactivation
ARO_3001797	AFP97030_1	OXA-46	OXA-46	JX131372	OXA beta-lactamase	carbapenem;cephalosporin;penam	antibiotic inactivation
ARO_3001610	AFQ90085_1	OXA-243	OXA-243	JX206446	OXA beta-lactamase	carbapenem;cephalosporin;penam	antibiotic inactivation
ARO_3002676	AFQ93498_1	catB3	catB3	JX101693.1	chloramphenicol acetyltransferase (CAT)	phenicol antibiotic	antibiotic inactivation
ARO_3004786	AFV91534_1	FIM-1	FIM-1	JX570731.1	FIM beta-lactamase	carbapenem;cephalosporin	antibiotic inactivation
ARO_3002853	AGC29882_1	arr-8	arr-8	KC199968	rifampin ADP-ribosyltransferase (Arr)	rifamycin antibiotic	antibiotic inactivation
ARO_3002307	AGC50807_1	VIM-37	VIM-37	JX982636	VIM beta-lactamase	carbapenem;cephalosporin;cephamycin;penam;penem	antibiotic inactivation
ARO_3000617	AGC51118_1	mecA	mecA	KC243783	methicillin resistant PBP2	carbapenem;cephalosporin;cephamycin;monobactam;penam	antibiotic target replacement
ARO_3000848	AGC92784_1	DIM-1 beta-lactamase	DIM-1	KC004136	DIM beta-lactamase	carbapenem;cephalosporin	antibiotic inactivation
ARO_3001778	AGD91915_1	OXA-232	OXA-232	JX423831	OXA beta-lactamase	carbapenem;cephalosporin;penam	antibiotic inactivation
ARO_3002668	AGE00988_1	rmtG	rmtG	JX486113	16S rRNA methyltransferase (G1405)	aminoglycoside antibiotic	antibiotic target alteration
ARO_3003198	AGH19769_1	rmtH	rmtH	KC544262	16S rRNA methyltransferase (G1405)	aminoglycoside antibiotic	antibiotic target alteration
ARO_3001205	AGH88989_1	determinant of bleomycin resistance	BRP(MBL)	KC503911.1	Bleomycin resistant protein	glycopeptide antibiotic	antibiotic inactivation
ARO_3003749	AGN74946	salA	salA	KC693025	ABC-F ATP-binding cassette ribosomal protection protein	lincosamide antibiotic;macrolide antibiotic;oxazolidinone antibiotic;phenicol antibiotic;pleuromutilin antibiotic;streptogramin antibiotic;tetracycline antibiotic	antibiotic target protection
ARO_3003762	AGT57825	lnuE	lnuE	KF287643	lincosamide nucleotidyltransferase (LNU)	lincosamide antibiotic	antibiotic inactivation
ARO_3003894	AGU01679_2	Rm3 beta-lactamase	Rm3	KF485393.2	Rm3 family beta-lactamase	carbapenem;cephalosporin;penam	antibiotic inactivation
ARO_3002669	AGV10818_1	APH(2'')-Ig	APH(2'')-Ig	CP004067.1	APH(2'')	aminoglycoside antibiotic	antibiotic inactivation
ARO_3002647	AGV10830_1	APH(3')-IIIa	APH(3')-IIIa	CP004067	APH(3')	aminoglycoside antibiotic	antibiotic inactivation
ARO_3000559	AGV28567_1	adeN	adeN	KF147862	resistance-nodulation-cell division (RND) antibiotic efflux pump	carbapenem;cephalosporin;diaminopyrimidine antibiotic;fluoroquinolone antibiotic;lincosamide antibiotic;macrolide antibiotic;penem;phenicol antibiotic;rifamycin antibiotic;tetracycline antibiotic	antibiotic efflux
ARO_3001517	AGW16411_1	OXA-329	OXA-329	KF203103	OXA beta-lactamase	carbapenem;cephalosporin;penam	antibiotic inactivation
ARO_3002631	AGW81558_1	spd	spd	KC895984	ANT(9)	aminoglycoside antibiotic	antibiotic inactivation
ARO_3002814	AGZ55247_1	clbA	clbA	CP006845.1	Cfr 23S ribosomal RNA methyltransferase	lincosamide antibiotic;oxazolidinone antibiotic;phenicol antibiotic;pleuromutilin antibiotic;streptogramin antibiotic	antibiotic target alteration
ARO_3002948	AHA41499_1	vanHO	vanHO	KF478993	glycopeptide resistance gene cluster;vanH	glycopeptide antibiotic	antibiotic target alteration
ARO_3002913	AHA41500_1	vanO	vanO	KF478993	glycopeptide resistance gene cluster;van ligase	glycopeptide antibiotic	antibiotic target alteration
ARO_3002954	AHA41501_1	vanXO	vanXO	KF478993	glycopeptide resistance gene cluster;vanX	glycopeptide antibiotic	antibiotic target alteration
ARO_3002941	AHA41504_1	vanSO	vanSO	KF478993	glycopeptide resistance gene cluster;vanS	glycopeptide antibiotic	antibiotic target alteration
ARO_3002930	AHA41505_1	vanRO	vanRO	KF478993.1	glycopeptide resistance gene cluster;vanR	glycopeptide antibiotic	antibiotic target alteration
ARO_3004542	AHE40505_1	mphN	mphN	KF648874.1	macrolide phosphotransferase (MPH)	macrolide antibiotic	antibiotic inactivation
ARO_3002626	AHE40557_1	ANT(6)-Ia	ANT(6)-Ia	KF648874.1	ANT(6)	aminoglycoside antibiotic	antibiotic inactivation
ARO_3004648	AHF82024_1	AQU-3	AQU-3	KF730244.1	AQU beta-lactamase	cephalosporin	antibiotic inactivation
ARO_3003011	AHG97174_1	dfrA10	dfrA10	KF976462	trimethoprim resistant dihydrofolate reductase dfr	diaminopyrimidine antibiotic	antibiotic target replacement
ARO_3000013	AHH83938_1	vanB	vanB	KF823969	glycopeptide resistance gene cluster;van ligase	glycopeptide antibiotic	antibiotic target alteration
ARO_3004063	AHH86051_1	EdeQ	EdeQ	KC771276.1	Edeine acetyltransferase	peptide antibiotic;polyamine antibiotic	antibiotic inactivation
ARO_3003186	AHJ02283_1	CARB-23	CARB-23	CP007005	CARB beta-lactamase	penam	antibiotic inactivation
ARO_3002863	AHV80711_1	dfrA8	dfrA8	KJ174469	trimethoprim resistant dihydrofolate reductase dfr	diaminopyrimidine antibiotic	antibiotic target replacement
ARO_3002789	AHY03238_1	QnrD2	QnrD2	KJ158441	quinolone resistance protein (qnr)	fluoroquinolone antibiotic	antibiotic target protection
ARO_3000444	AIA08936_1	rphA	rphA	KJ151292	rifampin phosphotransferase	rifamycin antibiotic	antibiotic inactivation
ARO_3000861	AIA09786_1	rmtC	rmtC	KJ476816.1	16S rRNA methyltransferase (G1405)	aminoglycoside antibiotic	antibiotic target alteration
ARO_3005059	AIA35096_1	LptD	LptD	CP007727.1	ATP-binding cassette (ABC) antibiotic efflux pump	aminocoumarin antibiotic;carbapenem;peptide antibiotic;rifamycin antibiotic	antibiotic efflux
ARO_3005039	AIG19992_1	PDC-55	PDC-55	KJ949070.1	PDC beta-lactamase	carbapenem;cephalosporin;monobactam	antibiotic inactivation
ARO_3002191	AIG22447_1	MOX-9	MOX-9	KJ746495.1	MOX beta-lactamase	cephalosporin;cephamycin;penam	antibiotic inactivation
ARO_3001558	AIG22448_1	OXA-372	OXA-372	KJ746496.1	OXA beta-lactamase	carbapenem;cephalosporin;penam	antibiotic inactivation
ARO_3000579	AIL46641_1	Chryseobacterium meningosepticum BlaB	Chryseobacterium meningosepticum BlaB	CP007547.1	BlaB beta-lactamase	carbapenem;penam	antibiotic inactivation
ARO_3003163	AIS67611_1	CTX-M-155	CTX-M-155	KM211508	CTX-M beta-lactamase	cephalosporin	antibiotic inactivation
ARO_3002146	AIT76106_1	DHA-15	DHA-15	KM087853	DHA beta-lactamase	cephalosporin;cephamycin	antibiotic inactivation
ARO_3002239	AIT76110_1	IMP-48	IMP-48	KM087857	IMP beta-lactamase	carbapenem;cephalosporin;cephamycin;penam;penem	antibiotic inactivation
ARO_3001600	AJD07405_1	OXA-409	OXA-409	KJ584918.1	OXA beta-lactamase	carbapenem;cephalosporin;penam	antibiotic inactivation
ARO_3001301	AJD73064_1	RlmA(II)	RlmA(II)	CP007593.1	non-erm 23S ribosomal RNA methyltransferase (G748)	lincosamide antibiotic;macrolide antibiotic	antibiotic target alteration
ARO_3003209	AJE60855_1	FosA5	FosA5	KP143090.1	fosfomycin thiol transferase	fosfomycin	antibiotic inactivation
ARO_3004541	AJE92936_1	mphK	mphK	CP010314.1	macrolide phosphotransferase (MPH)	macrolide antibiotic	antibiotic inactivation
ARO_3004596	AJF36617_1	erm(46)	erm(46)	KM679362.1	Erm 23S ribosomal RNA methyltransferase	lincosamide antibiotic;macrolide antibiotic;streptogramin antibiotic	antibiotic target alteration
ARO_3004795	AJI75632_1	FPH-1	FPH-1	CP010019.1	FPH beta-lactamase	penam	antibiotic inactivation
ARO_3005006	AJO67548_1	tet(57)	tet(57)	KP137702.1	tetracycline-resistant ribosomal protection protein	tetracycline antibiotic	antibiotic target protection
ARO_3003716	AJP77054	CPS-1	CPS-1	KP109675	CPS beta-lactamase	carbapenem	antibiotic inactivation
ARO_3003718	AJP77057	MSI-1	MSI-1	KP109676	MSI beta-lactamase	carbapenem	antibiotic inactivation
ARO_3003719	AJP77058	MSI-OXA	MSI-OXA	KP109676	MSI-OXA family beta-lactamase	carbapenem	antibiotic inactivation
ARO_3003670	AJP77059	PEDO-1	PEDO-1	KP109677	subclass B3 PEDO beta-lactamase	carbapenem	antibiotic inactivation
ARO_3003714	AJP77071	PEDO-2	PEDO-2	KP109678	subclass B3 PEDO beta-lactamase	carbapenem	antibiotic inactivation
ARO_3003715	AJP77076	PEDO-3	PEDO-3	KP109679	subclass B1 PEDO beta-lactamase	carbapenem	antibiotic inactivation
ARO_3003720	AJP77080	SPG-1	SPG-1	KP109680	SPG beta-lactamase	carbapenem	antibiotic inactivation
ARO_3003717	AJP77085	ESP-1	ESP-1	KP109681	ESP beta-lactamase	carbapenem	antibiotic inactivation
ARO_3003746	AKA86814	optrA	optrA	KP399637	ABC-F ATP-binding cassette ribosomal protection protein	lincosamide antibiotic;macrolide antibiotic;oxazolidinone antibiotic;phenicol antibiotic;pleuromutilin antibiotic;streptogramin antibiotic;tetracycline antibiotic	antibiotic target protection
ARO_3004757	AKD43328_1	BKC-1	BKC-1	KP689347.1	BKC Beta-lactamase	carbapenem	antibiotic inactivation
ARO_3003603	AKI29908_1	OXA-447	OXA-447	KR061496.1	OXA beta-lactamase	carbapenem;cephalosporin;penam	antibiotic inactivation
ARO_3002578	AKN19287_1	AAC(6')-Ib7	AAC(6')-Ib7	KR091911.1	AAC(6')	aminoglycoside antibiotic	antibiotic inactivation
ARO_3004608	AKO71461_1	EreD	EreD	KP265721.1	macrolide esterase	macrolide antibiotic	antibiotic inactivation
ARO_3004613	AKQ05891_1	Tet(47)	Tet(47)	KR857681.1	tetracycline inactivation enzyme	tetracycline antibiotic	antibiotic inactivation
ARO_3004581	AKQ05892_1	tet(48)	tet(48)	KR857682.1	tetracycline inactivation enzyme	tetracycline antibiotic	antibiotic inactivation
ARO_3004582	AKQ05893_1	tet(49)	tet(49)	KR857683.1	tetracycline inactivation enzyme	tetracycline antibiotic	antibiotic inactivation
ARO_3004584	AKQ05894_1	tet(50)	tet(50)	KR857684.1	tetracycline inactivation enzyme	tetracycline antibiotic	antibiotic inactivation
ARO_3004586	AKQ05895_1	tet(51)	tet(51)	KR857685.1	tetracycline inactivation enzyme	tetracycline antibiotic	antibiotic inactivation
ARO_3004587	AKQ05896_1	tet(52)	tet(52)	KR857686.1	tetracycline inactivation enzyme	tetracycline antibiotic	antibiotic inactivation
ARO_3004589	AKQ05897_1	tet(53)	tet(53)	KR857687.1	tetracycline inactivation enzyme	tetracycline antibiotic	antibiotic inactivation
ARO_3004590	AKQ05898_1	tet(54)	tet(54)	KR857688.1	tetracycline inactivation enzyme	tetracycline antibiotic	antibiotic inactivation
ARO_3004591	AKQ05899_1	tet(55)	tet(55)	KR857689.1	tetracycline inactivation enzyme	tetracycline antibiotic	antibiotic inactivation
ARO_3001462	ALA99191_1	OXA-157	OXA-157	KP771985.1	OXA beta-lactamase	carbapenem;cephalosporin;penam	antibiotic inactivation
ARO_3004797	ALE30770_1	FRI-1	FRI-1	KT192551.1	FRI beta-lactamase	penam	antibiotic inactivation
ARO_3004764	ALF06101_1	CBP-1	CBP-1	KP718480.1	CBP beta-lactamase	penam	antibiotic inactivation
ARO_3000620	ALH22601_1	adeL	adeL	KR297239.1	resistance-nodulation-cell division (RND) antibiotic efflux pump	fluoroquinolone antibiotic;tetracycline antibiotic	antibiotic efflux
ARO_3003713	ALU64000	VCC-1	VCC-1	KT818596	VCC beta-lactamase	carbapenem;monobactam;penam	antibiotic inactivation
ARO_3003801	ALV80601_1	bcr-1	bcr-1	CP012901.1	major facilitator superfamily (MFS) antibiotic efflux pump	bicyclomycin	antibiotic efflux
ARO_3003811	ALX99516_1	adeC	adeC	CP013924.1	resistance-nodulation-cell division (RND) antibiotic efflux pump	glycylcycline;tetracycline antibiotic	antibiotic efflux
ARO_3001327	AML99881_1	mdtK	MdtK	CP014358.1	multidrug and toxic compound extrusion (MATE) transporter	fluoroquinolone antibiotic	antibiotic efflux
ARO_3004441	AMP42492_1	tet(59)	tet(59)	KU736879.1	major facilitator superfamily (MFS) antibiotic efflux pump	tetracycline antibiotic	antibiotic efflux
ARO_3003767	AMR06225_1	mphM	mphM	CP014284.1	macrolide phosphotransferase (MPH)	macrolide antibiotic	antibiotic inactivation
ARO_3004092	AMY61250_1	HMB-1 beta-lactamase	HMB-1	KU961660	HMB beta-lactamase	carbapenem	antibiotic inactivation
ARO_3000856	AND91341_1	BJP-1 beta-lactamase	BJP-1	CP011360.1	BJP beta-lactamase	carbapenem	antibiotic inactivation
ARO_3003838	ANK04027_1	gadW	gadW	CP015085.1	resistance-nodulation-cell division (RND) antibiotic efflux pump	fluoroquinolone antibiotic;macrolide antibiotic;penam	antibiotic efflux
ARO_3003620	ANW35663_1	OXA-464	OXA-464	KU721146.1	OXA beta-lactamase	carbapenem;cephalosporin;penam	antibiotic inactivation
ARO_3004035	ANZ79240_1	tetA(60)	tetA(60)	KX000272.1	ATP-binding cassette (ABC) antibiotic efflux pump	tetracycline antibiotic	antibiotic efflux
ARO_3004036	ANZ79241_1	tetB(60)	tetB(60)	KX000273.1	ATP-binding cassette (ABC) antibiotic efflux pump	tetracycline antibiotic	antibiotic efflux
ARO_3003908	ANZ79476_1	Erm(47)	Erm(47)	KU612222.1	Erm 23S ribosomal RNA methyltransferase	lincosamide antibiotic;macrolide antibiotic;streptogramin antibiotic	antibiotic target alteration
ARO_3003980	APB03214_1	tetA(48)	tetA(58)	KX531044.1	major facilitator superfamily (MFS) antibiotic efflux pump	tetracycline antibiotic	antibiotic efflux
ARO_3003981	APB03215_1	tetB(48)	tetB(58)	KX531045.1	major facilitator superfamily (MFS) antibiotic efflux pump	tetracycline antibiotic	antibiotic efflux
ARO_3003982	APB03216_1	LlmA 23S ribosomal RNA methyltransferase	LlmA 23S ribosomal RNA methyltransferase	KX531046.1	Llm 23S ribosomal RNA methyltransferase	lincosamide antibiotic	antibiotic target alteration
ARO_3003983	APB03217_1	CatU	CatU	KX531047.1	chloramphenicol acetyltransferase (CAT)	phenicol antibiotic	antibiotic inactivation
ARO_3003984	APB03218_1	BahA	BahA	KX531048.1	Bah amidohydrolase	peptide antibiotic	antibiotic inactivation
ARO_3003986	APB03219_1	TaeA	TaeA	KX531049.1	ATP-binding cassette (ABC) antibiotic efflux pump	pleuromutilin antibiotic	antibiotic efflux
ARO_3003987	APB03220_1	VatI	VatI	KX531050.1	streptogramin vat acetyltransferase	streptogramin antibiotic	antibiotic inactivation
ARO_3003988	APB03221_1	AAC(2')-IIb	AAC(2')-IIb	KX531051.1	AAC(2')	aminoglycoside antibiotic	antibiotic inactivation
ARO_3003992	APB03222_1	rphB	rphB	KX531052.1	rifampin phosphotransferase	rifamycin antibiotic	antibiotic inactivation
ARO_3003989	APB03223_1	AAC(6')-34	AAC(6')-34	KX531053.1	AAC(6')	aminoglycoside antibiotic	antibiotic inactivation
ARO_3003994	APB03224_1	cpaA	cpaA	KX531054.1	cpa acetyltransferase	aminoglycoside antibiotic	antibiotic inactivation
ARO_3003990	APB03225_1	VgbC	vgbC	KX531055.1	streptogramin vgb lyase	streptogramin antibiotic	antibiotic inactivation
ARO_3003991	APB03226_1	mphI	mphI	KX531056.1	macrolide phosphotransferase (MPH)	macrolide antibiotic	antibiotic inactivation
ARO_3005150	APM84516_1	PAC-1	PAC-1	KY285014.1	PAC beta-lactamase	cephalosporin	antibiotic inactivation
ARO_3004085	APU52409_1	lnuG	lnuG	KX470419.1	lincosamide nucleotidyltransferase (LNU)	lincosamide antibiotic	antibiotic inactivation
ARO_3004734	APY23733_1	ARL-1	ARL-1	KY363215.1	ARL Beta-lactamase	penam	antibiotic inactivation
ARO_3004861	APZ75411_1	NDM-18	NDM-18	KY503030.1	NDM beta-lactamase	carbapenem;cephalosporin;cephamycin;penam	antibiotic inactivation
ARO_3004637	AQV34023_1	qnrE2	qnrE2	CP018961.1	quinolone resistance protein (qnr)	fluoroquinolone antibiotic	antibiotic target protection
ARO_3004185	AQX82857_1	mecD	mecD	KY013611.1	methicillin resistant PBP2	carbapenem;cephalosporin;cephamycin;monobactam;penam	antibiotic target replacement
ARO_3004603	ARB93503_1	tet(56)	tet(56)	CP020412.2	tetracycline inactivation enzyme	tetracycline antibiotic	antibiotic inactivation
ARO_3003115	ARO85965_1	OXA-427	OXA-427	KX827604.1	OXA beta-lactamase	carbapenem;cephalosporin;penam	antibiotic inactivation
ARO_3003731	ASE57902_1	fusD	fusD	CP022056.2	Target protecting FusB-type protein conferring resistance to Fusidic acid	fusidic acid	antibiotic target protection
ARO_3005164	ASF80997_1	dfrA35	dfrA35	KY887596.1	trimethoprim resistant dihydrofolate reductase dfr	diaminopyrimidine antibiotic	antibiotic target replacement
ARO_3004332	ASK40551_1	MCR-5	MCR-5.1	KY807920.1	MCR phosphoethanolamine transferase	peptide antibiotic	antibiotic target alteration
ARO_3000838	ATC67679_1	arlR	arlR	CP023390.1	major facilitator superfamily (MFS) antibiotic efflux pump	acridine dye;fluoroquinolone antibiotic	antibiotic efflux
ARO_3004544	ATL63232_1	mphJ	mphJ	KY753883.1	macrolide phosphotransferase (MPH)	macrolide antibiotic	antibiotic inactivation
ARO_3004357	ATL63235_1	catV	catV	KY753886.1	chloramphenicol acetyltransferase (CAT)	phenicol antibiotic	antibiotic inactivation
ARO_3004688	ATM29809_1	MCR-1.11	MCR-1.11	KY853650.2	MCR phosphoethanolamine transferase	peptide antibiotic	antibiotic target alteration
ARO_3004517	AUR80098_1	MCR-7.1	MCR-7.1	MG267386.1	MCR phosphoethanolamine transferase	peptide antibiotic	antibiotic target alteration
ARO_3004445	AUW34359_1	RSA-2	RSA-2	MG739504.1	RSA beta-lactamase	carbapenem;cephalosporin	antibiotic inactivation
ARO_3004444	AUW34365_1	RSA-1	RSA-1	MG739510.1	RSA beta-lactamase	carbapenem;cephalosporin	antibiotic inactivation
ARO_3004470	AVI44920_1	poxtA	poxtA	MF095097.1	ABC-F ATP-binding cassette ribosomal protection protein	lincosamide antibiotic;macrolide antibiotic;oxazolidinone antibiotic;phenicol antibiotic;pleuromutilin antibiotic;streptogramin antibiotic;tetracycline antibiotic	antibiotic target protection
ARO_3004694	AVK94777_1	MCR-4.2	MCR-4.2	MG822663.1	MCR phosphoethanolamine transferase	peptide antibiotic	antibiotic target alteration
ARO_3004663	AVL76727_1	FusF	FusF	CP027422.1	Target protecting FusB-type protein conferring resistance to Fusidic acid	fusidic acid	antibiotic target protection
ARO_3004559	AVX51087_1	CAM-1	CAM-1	MG430339.1	CAM beta-lactamase	carbapenem;cephalosporin;cephamycin;penam	antibiotic inactivation
ARO_3004516	AVX52225_1	MCR-8	MCR-8.1	MG736312.1	MCR phosphoethanolamine transferase	peptide antibiotic	antibiotic target alteration
ARO_3004693	AVZ47168_1	MCR-3.12	MCR-3.12	MG564491.1	MCR phosphoethanolamine transferase	peptide antibiotic	antibiotic target alteration
ARO_3005096	AWB15813_1	GPC-1	GPC-1	MH211206.1	GPC beta-lactamase	carbapenem	antibiotic inactivation
ARO_3004571	AWN09461_1	PNGM-1	PNGM-1	MF445022.1	PNGM beta-lactamase	carbapenem;cephalosporin;penam	antibiotic inactivation
ARO_3002459	AXA30439_1	LEN-9	LEN-9	CP016344.1	LEN beta-lactamase	penam;penem	antibiotic inactivation
ARO_3005121	AXF35727_1	lsa(D)	lsa(D)	MH473150.1	ABC-F ATP-binding cassette ribosomal protection protein	lincosamide antibiotic;macrolide antibiotic;oxazolidinone antibiotic;phenicol antibiotic;pleuromutilin antibiotic;streptogramin antibiotic;tetracycline antibiotic	antibiotic target protection
ARO_3005021	AXY65402_1	cfr(D)	cfr(D)	MG707078.1	Cfr 23S ribosomal RNA methyltransferase	lincosamide antibiotic;oxazolidinone antibiotic;phenicol antibiotic;streptogramin antibiotic	antibiotic target alteration
ARO_3005018	AYD68552_1	LMB-1	LMB-1	MH475146.1	LMB beta-lactamase	carbapenem;cephalosporin;penam	antibiotic inactivation
ARO_3002882	AYV52072_1	lmrD	lmrD	CP033607.1	ATP-binding cassette (ABC) antibiotic efflux pump	lincosamide antibiotic	antibiotic efflux
ARO_3001306	BAA03402_1	ErmW	ErmW	D14532	Erm 23S ribosomal RNA methyltransferase	lincosamide antibiotic;macrolide antibiotic;streptogramin antibiotic	antibiotic target alteration
ARO_3001300	BAA03674_1	myrA	myrA	D16099	non-erm 23S ribosomal RNA methyltransferase (G748)	lincosamide antibiotic;macrolide antibiotic	antibiotic target alteration
ARO_3000316	BAA03776_1	mphA	mphA	D16251.1	macrolide phosphotransferase (MPH)	macrolide antibiotic	antibiotic inactivation
ARO_3002893	BAA07390_1	tcr3	tcr3	D38215	major facilitator superfamily (MFS) antibiotic efflux pump	tetracycline antibiotic	antibiotic efflux
ARO_3000206	BAA11236_1	emrK	emrK	D78168	major facilitator superfamily (MFS) antibiotic efflux pump	tetracycline antibiotic	antibiotic efflux
ARO_3000254	BAA11237_1	emrY	emrY	D78168	major facilitator superfamily (MFS) antibiotic efflux pump	tetracycline antibiotic	antibiotic efflux
ARO_3000318	BAA12910_1	mphB	mphB	D85892.1	macrolide phosphotransferase (MPH)	macrolide antibiotic	antibiotic inactivation
ARO_3004667	BAA14147_1	Staphylococcus aureus norA	Staphylococcus aureus norA	D90119.1	major facilitator superfamily (MFS) antibiotic efflux pump	fluoroquinolone antibiotic	antibiotic efflux
ARO_3000263	BAA15221_2	marA	marA	AP009048.1	General Bacterial Porin with reduced permeability to beta-lactams;resistance-nodulation-cell division (RND) antibiotic efflux pump	carbapenem;cephalosporin;cephamycin;fluoroquinolone antibiotic;glycylcycline;monobactam;penam;penem;phenicol antibiotic;rifamycin antibiotic;tetracycline antibiotic;triclosan	antibiotic efflux;reduced permeability to antibiotic
ARO_3000829	BAA15934_1	baeS	baeS	AP009048	resistance-nodulation-cell division (RND) antibiotic efflux pump	aminocoumarin antibiotic;aminoglycoside antibiotic	antibiotic efflux
ARO_3000828	BAA15935_1	baeR	baeR	AP009048.1	resistance-nodulation-cell division (RND) antibiotic efflux pump	aminocoumarin antibiotic;aminoglycoside antibiotic	antibiotic efflux
ARO_3000491	BAA16344_1	acrD	acrD	AP009048.1	resistance-nodulation-cell division (RND) antibiotic efflux pump	aminoglycoside antibiotic	antibiotic efflux
ARO_3000027	BAA16547_1	emrA	emrA	AP009048	major facilitator superfamily (MFS) antibiotic efflux pump	fluoroquinolone antibiotic	antibiotic efflux
ARO_3002493	BAA23130_1	SRT-1	SRT-1	AB008454	SRT beta-lactamase	cephalosporin	antibiotic inactivation
ARO_3000423	BAA32493_1	FomA	FomA	AB016934	Fom phosphotransferase family	fosfomycin	antibiotic inactivation
ARO_3000449	BAA32494_1	FomB	FomB	AB016934	Fom phosphotransferase family	fosfomycin	antibiotic inactivation
ARO_3003034	BAA34299_1	mexX	mexX	AB015853	resistance-nodulation-cell division (RND) antibiotic efflux pump	acridine dye;aminoglycoside antibiotic;carbapenem;cephalosporin;cephamycin;fluoroquinolone antibiotic;macrolide antibiotic;penam;phenicol antibiotic;tetracycline antibiotic	antibiotic efflux
ARO_3003033	BAA34300_1	mexY	mexY	AB015853	resistance-nodulation-cell division (RND) antibiotic efflux pump	acridine dye;aminoglycoside antibiotic;carbapenem;cephalosporin;cephamycin;fluoroquinolone antibiotic;macrolide antibiotic;penam;phenicol antibiotic;tetracycline antibiotic	antibiotic efflux
ARO_3000319	BAA34540_1	mphC	mphC	AB013298.1	macrolide phosphotransferase (MPH)	macrolide antibiotic	antibiotic inactivation
ARO_3002544	BAA78619_1	AAC(3)-Xa	AAC(3)-Xa	AB028210.1	AAC(3)	aminoglycoside antibiotic	antibiotic inactivation
ARO_3002825	BAB20748_1	ErmY	ErmY	AB014481	Erm 23S ribosomal RNA methyltransferase	lincosamide antibiotic;macrolide antibiotic;streptogramin antibiotic	antibiotic target alteration
ARO_3000676	BAB35162_1	H-NS	H-NS	BA000007.3	major facilitator superfamily (MFS) antibiotic efflux pump;resistance-nodulation-cell division (RND) antibiotic efflux pump	cephalosporin;cephamycin;fluoroquinolone antibiotic;macrolide antibiotic;penam;tetracycline antibiotic	antibiotic efflux
ARO_3000832	BAB36671_1	evgA	evgA	BA000007.3	major facilitator superfamily (MFS) antibiotic efflux pump;resistance-nodulation-cell division (RND) antibiotic efflux pump	fluoroquinolone antibiotic;macrolide antibiotic;penam;tetracycline antibiotic	antibiotic efflux
ARO_3000830	BAB38260_1	cpxA	cpxA	BA000007.3	resistance-nodulation-cell division (RND) antibiotic efflux pump	aminocoumarin antibiotic;aminoglycoside antibiotic	antibiotic efflux
ARO_3000124	BAB41258_1	mecI	mecI	BA000018.3	methicillin resistant PBP2	carbapenem;cephalosporin;cephamycin;monobactam;penam	antibiotic target replacement
ARO_3000815	BAB41874_1	mgrA	mgrA	BA000018.3	ATP-binding cassette (ABC) antibiotic efflux pump;major facilitator superfamily (MFS) antibiotic efflux pump	acridine dye;cephalosporin;fluoroquinolone antibiotic;penam;peptide antibiotic;tetracycline antibiotic	antibiotic efflux
ARO_3000746	BAB56495_1	mepR	mepR	BA000017.4	multidrug and toxic compound extrusion (MATE) transporter	glycylcycline;tetracycline antibiotic	antibiotic efflux
ARO_3002202	BAB72072_1	IMP-11	IMP-11	AB074436	IMP beta-lactamase	carbapenem;cephalosporin;cephamycin;penam;penem	antibiotic inactivation
ARO_3000186	BAB82500_1	tetM	tetM	AB039845.1	tetracycline-resistant ribosomal protection protein	tetracycline antibiotic	antibiotic target protection
ARO_3003551	BAC11911_1	emeA	emeA	AB091338	multidrug and toxic compound extrusion (MATE) transporter	acridine dye	antibiotic efflux
ARO_3000859	BAC20579_1	rmtA	rmtA	AB083212	16S rRNA methyltransferase (G1405)	aminoglycoside antibiotic	antibiotic target alteration
ARO_3000166	BAC67143_1	tet(B)	tet(B)	AB089595	major facilitator superfamily (MFS) antibiotic efflux pump	tetracycline antibiotic	antibiotic efflux
ARO_3002607	BAD00739_1	aadA7	aadA7	AB114632	ANT(3'')	aminoglycoside antibiotic	antibiotic inactivation
ARO_3002563	BAD10948_2	AAC(6')-Isa	AAC(6')-Isa	AB116646	AAC(6')	aminoglycoside antibiotic	antibiotic inactivation
ARO_3002593	BAD11815_1	AAC(6')-Ib-SK	AAC(6')-Ib-SK	AB164230	AAC(6')	aminoglycoside antibiotic	antibiotic inactivation
ARO_3002572	BAD12078_1	AAC(6')-Iad	AAC(6')-Iad	AB119105	AAC(6')	aminoglycoside antibiotic	antibiotic inactivation
ARO_3002573	BAD14386_1	AAC(6')-Iae	AAC(6')-Iae	AB104852	AAC(6')	aminoglycoside antibiotic	antibiotic inactivation
ARO_3000501	BAD59497_1	Nocardia rifampin resistant beta-subunit of RNA polymerase (rpoB2)	rpoB2	AP006618.1	rifamycin-resistant beta-subunit of RNA polymerase (rpoB)	peptide antibiotic;rifamycin antibiotic	antibiotic target alteration;antibiotic target replacement
ARO_3002816	BAD63613_1	clbC	clbC	AP006627.1	Cfr 23S ribosomal RNA methyltransferase	lincosamide antibiotic;oxazolidinone antibiotic;phenicol antibiotic;pleuromutilin antibiotic;streptogramin antibiotic	antibiotic target alteration
ARO_3000753	BAD89844_2	abeM	abeM	AB204810	multidrug and toxic compound extrusion (MATE) transporter	acridine dye;fluoroquinolone antibiotic;triclosan	antibiotic efflux
ARO_3002895	BAD95494_1	SAT-1	SAT-2	AB211124	streptothricin acetyltransferase (SAT)	nucleoside antibiotic	antibiotic inactivation
ARO_3003704	BAE06005_1	mexM	mexM	AB219523.1	resistance-nodulation-cell division (RND) antibiotic efflux pump	phenicol antibiotic	antibiotic efflux
ARO_3003705	BAE06006_1	mexN	mexN	AB219523.1	resistance-nodulation-cell division (RND) antibiotic efflux pump	phenicol antibiotic	antibiotic efflux
ARO_3003698	BAE06007_1	mexP	mexP	AB219524.1	resistance-nodulation-cell division (RND) antibiotic efflux pump	acridine dye;carbapenem;diaminopyrimidine antibiotic;macrolide antibiotic;phenicol antibiotic;tetracycline antibiotic	antibiotic efflux
ARO_3003699	BAE06008_1	mexQ	mexQ	AB219524.1	resistance-nodulation-cell division (RND) antibiotic efflux pump	acridine dye;carbapenem;diaminopyrimidine antibiotic;macrolide antibiotic;phenicol antibiotic;tetracycline antibiotic	antibiotic efflux
ARO_3003700	BAE06009_1	opmE	opmE	AB219524.1	resistance-nodulation-cell division (RND) antibiotic efflux pump	acridine dye;carbapenem;diaminopyrimidine antibiotic;macrolide antibiotic;phenicol antibiotic;tetracycline antibiotic	antibiotic efflux
ARO_3002868	BAE15963_1	dfrG	dfrG	AB205645	trimethoprim resistant dihydrofolate reductase dfr	diaminopyrimidine antibiotic	antibiotic target replacement
ARO_3000508	BAE77778_1	gadX	gadX	AP009048.1	resistance-nodulation-cell division (RND) antibiotic efflux pump	fluoroquinolone antibiotic;macrolide antibiotic;penam	antibiotic efflux
ARO_3000795	BAE77781_1	mdtE	mdtE	AP009048.1	resistance-nodulation-cell division (RND) antibiotic efflux pump	fluoroquinolone antibiotic;macrolide antibiotic;penam	antibiotic efflux
ARO_3000518	BAE77933_1	CRP	CRP	AP009048.1	resistance-nodulation-cell division (RND) antibiotic efflux pump	fluoroquinolone antibiotic;macrolide antibiotic;penam	antibiotic efflux
ARO_3003550	BAE78082_1	mdtP	mdtP	AP009048.1	major facilitator superfamily (MFS) antibiotic efflux pump	acridine dye;nucleoside antibiotic	antibiotic efflux
ARO_3003549	BAE78083_1	mdtO	mdtO	AP009048.1	major facilitator superfamily (MFS) antibiotic efflux pump	acridine dye;nucleoside antibiotic	antibiotic efflux
ARO_3003548	BAE78084_1	mdtN	mdtN	AP009048.1	major facilitator superfamily (MFS) antibiotic efflux pump	acridine dye;nucleoside antibiotic	antibiotic efflux
ARO_3003576	BAE78116_1	eptA	eptA	AP009048	pmr phosphoethanolamine transferase	peptide antibiotic	antibiotic target alteration
ARO_3003724	BAE83690_1	vanWI	vanWI	AP008230.1	glycopeptide resistance gene cluster;vanW	glycopeptide antibiotic	antibiotic target alteration
ARO_3003728	BAE85478_1	vanRI	vanRI	AP008230.1	glycopeptide resistance gene cluster;vanR	glycopeptide antibiotic	antibiotic target alteration
ARO_3003727	BAE85481_1	vanKI	vanKI	AP008230.1	glycopeptide resistance gene cluster;vanK	glycopeptide antibiotic	antibiotic target alteration
ARO_3005036	BAF34030_1	BLMT	BLMT	AB255435.1	Bleomycin resistant protein	glycopeptide antibiotic	antibiotic inactivation
ARO_3002665	BAF80809_1	npmA	npmA	AB261016	16S rRNA methyltransferase (A1408)	aminoglycoside antibiotic	antibiotic target alteration
ARO_3000847	BAF91108_1	KHM-1 beta-lactamase	KHM-1	AB364006	KHM beta-lactamase	carbapenem;cephalosporin;cephamycin;penam;penem	antibiotic inactivation
ARO_3004674	BAG12271_1	FosD	FosD	AB304512.1	fosfomycin thiol transferase	fosfomycin	antibiotic inactivation
ARO_3003920	BAG33043_1	pgpB	pgpB	AP009380.1	lipid A phosphatase	peptide antibiotic	antibiotic target alteration
ARO_3003954	BAG75524_1	efmA	efmA	AB467372.1	major facilitator superfamily (MFS) antibiotic efflux pump	fluoroquinolone antibiotic;macrolide antibiotic	antibiotic efflux
ARO_3002815	BAH45481_1	clbB	clbB	AP008955.1	Cfr 23S ribosomal RNA methyltransferase	lincosamide antibiotic;oxazolidinone antibiotic;phenicol antibiotic;pleuromutilin antibiotic;streptogramin antibiotic	antibiotic target alteration
ARO_3004580	BAH63251_1	Klebsiella pneumoniae KpnE	Klebsiella pneumoniae KpnE	AP006725.1	major facilitator superfamily (MFS) antibiotic efflux pump	aminoglycoside antibiotic;cephalosporin;macrolide antibiotic;peptide antibiotic;rifamycin antibiotic;tetracycline antibiotic	antibiotic efflux
ARO_3004583	BAH63252_1	Klebsiella pneumoniae KpnF	Klebsiella pneumoniae KpnF	AP006725.1	major facilitator superfamily (MFS) antibiotic efflux pump	aminoglycoside antibiotic;cephalosporin;macrolide antibiotic;peptide antibiotic;rifamycin antibiotic;tetracycline antibiotic	antibiotic efflux
ARO_3002574	BAH66386_1	AAC(6')-Iaf	AAC(6')-Iaf	AB462903	AAC(6')	aminoglycoside antibiotic	antibiotic inactivation
ARO_3003440	BAI83385_1	mecB	mecB	AB498758	methicillin resistant PBP2	carbapenem;cephalosporin;cephamycin;monobactam;penam	antibiotic target replacement
ARO_3002263	BAJ05825_1	IND-7	IND-7	AB529520	IND beta-lactamase	carbapenem	antibiotic inactivation
ARO_3003046	BAJ09383_1	qacA	qacA	AB566411	major facilitator superfamily (MFS) antibiotic efflux pump	fluoroquinolone antibiotic	antibiotic efflux
ARO_3002874	BAJ10053_1	FosC2	FosC2	AB522969	fosC phosphotransferase family	fosfomycin	antibiotic inactivation
ARO_3002069	BAJ17544_1	CMY-59	CMY-59	AB587082	CMY beta-lactamase	cephamycin	antibiotic inactivation
ARO_3004612	BAJ42218_1	Escherichia coli ampH	Escherichia coli ampH beta-lactamase	AP012030.1	ampC-type beta-lactamase	cephalosporin;penam	antibiotic inactivation
ARO_3000854	BAL14456_1	SMB-1 beta-lactamase	SMB-1	AB636283	SMB beta-lactamase	carbapenem;cephalosporin;penam	antibiotic inactivation
ARO_3004768	BAL40892_1	CIA-1	CIA-1	AB639753.1	CIA beta-lactamase	carbapenem;cephalosporin	antibiotic inactivation
ARO_3003742	BAL43359_1	mphG	mphG	AB571865.1	macrolide phosphotransferase (MPH)	macrolide antibiotic	antibiotic inactivation
ARO_3003745	BAL43360_1	mefC	mefC	AB571865.1	major facilitator superfamily (MFS) antibiotic efflux pump	macrolide antibiotic	antibiotic efflux
ARO_3003039	BAM10414_1	oprA	OprA	AB639410	resistance-nodulation-cell division (RND) antibiotic efflux pump	aminoglycoside antibiotic;carbapenem;fluoroquinolone antibiotic;macrolide antibiotic;tetracycline antibiotic	antibiotic efflux
ARO_3004628	BAM16262_1	AAC(2')-IIa	AAC(2')-IIa	AB669090.1	AAC(2')	aminoglycoside antibiotic	antibiotic inactivation
ARO_3003677	BAM46120_1	AAC(6')-Iaj	AAC(6')-Iaj	AB709942	AAC(6')	aminoglycoside antibiotic	antibiotic inactivation
ARO_3002233	BAM62793_1	IMP-42	IMP-42	AB753456	IMP beta-lactamase	carbapenem;cephalosporin;cephamycin;penam;penem	antibiotic inactivation
ARO_3004638	BAN78519_1	AAC(6')-Iag	AAC(6')-Iag	AB472901.2	AAC(6')	aminoglycoside antibiotic	antibiotic inactivation
ARO_3003199	BAO21229_1	AAC(6')-Iak	AAC(6')-Iak	AB894482.1	AAC(6')	aminoglycoside antibiotic	antibiotic inactivation
ARO_3000785	BAO79432_1	cmeC	cmeC	AB894099	resistance-nodulation-cell division (RND) antibiotic efflux pump	cephalosporin;fluoroquinolone antibiotic;fusidic acid;macrolide antibiotic	antibiotic efflux
ARO_3003207	BAO79518_1	FosK	FosK	AB917040	fosfomycin thiol transferase	fosfomycin	antibiotic inactivation
ARO_3002008	BAP34782_1	CTX-M-151	CTX-M-151	AB916359	CTX-M beta-lactamase	cephalosporin	antibiotic inactivation
ARO_3001855	BAP68758_1	ACT-35	ACT-35	LC004922	ACT beta-lactamase	carbapenem;cephalosporin;cephamycin;penam	antibiotic inactivation
ARO_3003200	BAQ22025_1	AAC(6')-Ian	AAC(6')-Ian	AP014611	AAC(6')	aminoglycoside antibiotic	antibiotic inactivation
ARO_3005031	BBJ69931_1	FRI-8	FRI-8	AP019635.1	FRI beta-lactamase	penam	antibiotic inactivation
ARO_3000343	CAA03986_1	tap	tap	AJ000283	major facilitator superfamily (MFS) antibiotic efflux pump	tetracycline antibiotic	antibiotic efflux
ARO_3004122	CAA09666_1	Klebsiella pneumoniae OmpK37	Klebsiella pneumoniae OmpK37	AJ011502.1	General Bacterial Porin with reduced permeability to beta-lactams	carbapenem;cephalosporin;cephamycin;monobactam;penam;penem	reduced permeability to antibiotic
ARO_3000194	CAA10975_1	tetW	tetW	AJ222769.3	tetracycline-resistant ribosomal protection protein	tetracycline antibiotic	antibiotic target protection
ARO_3000463	CAA11707_1	gimA	gimA	AJ223970	gimA family macrolide glycosyltransferase	macrolide antibiotic	antibiotic inactivation
ARO_3002644	CAA23892_1	APH(3')-IIa	APH(3')-IIa	V00618.1	APH(3')	aminoglycoside antibiotic	antibiotic inactivation
ARO_3002683	CAA23899_1	catI	catI	V00622	chloramphenicol acetyltransferase (CAT)	phenicol antibiotic	antibiotic inactivation
ARO_3002655	CAA24743_1	APH(4)-Ia	APH(4)-Ia	V01499	APH(4)	aminoglycoside antibiotic	antibiotic inactivation
ARO_3002659	CAA25854_1	APH(6)-Ic	APH(6)-Ic	X01702	APH(6)	aminoglycoside antibiotic	antibiotic inactivation
ARO_3004089	CAA26199_1	ANT(3'')-IIa	ANT(3'')-IIa	X02340.1	ANT(3'')	aminoglycoside antibiotic	antibiotic inactivation
ARO_3003061	CAA26235_1	viomycin phosphotransferase	vph	X02393	viomycin phosphotransferase	peptide antibiotic	antibiotic inactivation
ARO_3002630	CAA26428_1	ANT(9)-Ia	ANT(9)-Ia	X02588.1	ANT(9)	aminoglycoside antibiotic	antibiotic inactivation
ARO_3000347	CAA26964_1	ErmA	ErmA	X03216.1	Erm 23S ribosomal RNA methyltransferase	lincosamide antibiotic;macrolide antibiotic;streptogramin antibiotic	antibiotic target alteration
ARO_3002648	CAA27061_1	APH(3')-IVa	APH(3')-IVa	X03364	APH(3')	aminoglycoside antibiotic	antibiotic inactivation
ARO_3002661	CAA27276_1	APH(7'')-Ia	APH(7'')-Ia	X03615	APH(7'')	aminoglycoside antibiotic	antibiotic inactivation
ARO_3000363	CAA27626_1	EreB	EreB	X03988.1	macrolide esterase	macrolide antibiotic	antibiotic inactivation
ARO_3002658	CAA29136_1	APH(6)-Ib	APH(6)-Ib	X05648	APH(6)	aminoglycoside antibiotic	antibiotic inactivation
ARO_3002652	CAA30578_1	APH(3')-VIa	APH(3')-VIa	X07753	APH(3')	aminoglycoside antibiotic	antibiotic inactivation
ARO_3002685	CAA30695_1	catIII	catIII	X07848	chloramphenicol acetyltransferase (CAT)	phenicol antibiotic	antibiotic inactivation
ARO_3002533	CAA31895_1	AAC(3)-IIa	AAC(3)-IIa	X13543.1	AAC(3)	aminoglycoside antibiotic	antibiotic inactivation
ARO_3003563	CAA33795_1	RCP-1	RCP-1	X15791	RCP beta-lactamase	penam	antibiotic inactivation
ARO_3000251	CAA36304_1	msrA	msrA	X52085.1	ABC-F ATP-binding cassette ribosomal protection protein	lincosamide antibiotic;macrolide antibiotic;oxazolidinone antibiotic;phenicol antibiotic;pleuromutilin antibiotic;streptogramin antibiotic;tetracycline antibiotic	antibiotic target protection
ARO_3002891	CAA37477_1	otr(A)	otr(A)	X53401	tetracycline-resistant ribosomal protection protein	tetracycline antibiotic	antibiotic target protection
ARO_3002638	CAA37605_1	APH(3'')-Ia	APH(3'')-Ia	X53527	APH(3'')	aminoglycoside antibiotic	antibiotic inactivation
ARO_3003565	CAA37699_1	r39 beta-lactamase	R39	X53650	R39 beta-lactamase	penam	antibiotic inactivation
ARO_3002684	CAA37806_1	catII	catII	X53797	chloramphenicol acetyltransferase (CAT)	phenicol antibiotic	antibiotic inactivation
ARO_3002553	CAA39038_1	AAC(6')-If	AAC(6')-If	X55353	AAC(6')	aminoglycoside antibiotic	antibiotic inactivation
ARO_3002536	CAA39184_1	AAC(3)-IIIa	AAC(3)-IIIa	X55652	AAC(3)	aminoglycoside antibiotic	antibiotic inactivation
ARO_3002997	CAA40146_1	LCR-1	LCR-1	X56809	LCR beta-lactamase	cephalosporin;penam	antibiotic inactivation
ARO_3004548	CAA40897_1	dfrA9	dfrA9	X57730.1	trimethoprim resistant dihydrofolate reductase dfr	diaminopyrimidine antibiotic	antibiotic target replacement
ARO_3001400	CAA41211_1	OXA-5	OXA-5	X58272	OXA beta-lactamase	carbapenem;cephalosporin;penam	antibiotic inactivation
ARO_3002690	CAA42594_1	cml	Streptomyces lividans cmlR	X59968	major facilitator superfamily (MFS) antibiotic efflux pump	phenicol antibiotic	antibiotic efflux
ARO_3001305	CAA44667_1	ErmU	ErmU	X62867.1	Erm 23S ribosomal RNA methyltransferase	lincosamide antibiotic;macrolide antibiotic;streptogramin antibiotic	antibiotic target alteration
ARO_3002828	CAA45050_1	srmB	srmB	X63451	ABC-F ATP-binding cassette ribosomal protection protein	lincosamide antibiotic;macrolide antibiotic;oxazolidinone antibiotic;phenicol antibiotic;pleuromutilin antibiotic;streptogramin antibiotic;tetracycline antibiotic	antibiotic target protection
ARO_3002656	CAA52372_1	APH(4)-Ib	APH(4)-Ib	X74325	APH(4)	aminoglycoside antibiotic	antibiotic inactivation
ARO_3002688	CAA52904_1	catS	catS	X74948	chloramphenicol acetyltransferase (CAT)	phenicol antibiotic	antibiotic inactivation
ARO_3000521	CAA53189	mupA	Staphylococcus aureus mupA conferring resistance to mupirocin	X75439	antibiotic-resistant isoleucyl-tRNA synthetase (ileS)	mupirocin	antibiotic target alteration
ARO_3003553	CAA56561_1	CepS beta-lactamase	CepS	X80277	CepS beta-lactamase	cephalosporin	antibiotic inactivation
ARO_3002645	CAA62365_1	APH(3')-IIb	APH(3')-IIb	X90856	APH(3')	aminoglycoside antibiotic	antibiotic inactivation
ARO_3002012	CAA63264_1	CMY-1	CMY-1	X92508	CMY beta-lactamase	cephamycin	antibiotic inactivation
ARO_3000812	CAA64891_1	mtrE	mtrE	X95635	resistance-nodulation-cell division (RND) antibiotic efflux pump	macrolide antibiotic;penam	antibiotic efflux
ARO_3000592	CAA66307_2	ErmN	ErmN	X97721.2	Erm 23S ribosomal RNA methyltransferase	lincosamide antibiotic;macrolide antibiotic;streptogramin antibiotic	antibiotic target alteration
ARO_3002657	CAA68516_1	APH(6)-Ia	APH(6)-Ia	Y00459	APH(6)	aminoglycoside antibiotic	antibiotic inactivation
ARO_3003095	CAA71441_1	imiS	imiS	Y10415	CphA beta-lactamase	carbapenem	antibiotic inactivation
ARO_3002157	CAA71947_1	FOX-3	FOX-3	Y11068	FOX beta-lactamase	cephalosporin;cephamycin	antibiotic inactivation
ARO_3000175	CAA75663_1	tet(H)	tet(H)	Y15510	major facilitator superfamily (MFS) antibiotic efflux pump	tetracycline antibiotic	antibiotic efflux
ARO_3003836	CAA76544_1	qacH	qacH	Y16945.1	small multidrug resistance (SMR) antibiotic efflux pump	N/A	antibiotic efflux
ARO_3004039	CAA77936_1	Escherichia coli emrE	Escherichia coli emrE	Z11877.1	small multidrug resistance (SMR) antibiotic efflux pump	macrolide antibiotic	antibiotic efflux
ARO_3002701	CAA78046_1	Rhodococcus fascians cmr	Rhodococcus fascians cmr	Z12001	major facilitator superfamily (MFS) antibiotic efflux pump	phenicol antibiotic	antibiotic efflux
ARO_3000191	CAA79727_1	tetQ	tetQ	Z21523	tetracycline-resistant ribosomal protection protein	tetracycline antibiotic	antibiotic target protection
ARO_3003665	CAA79966_1	NmcR	NmcR	Z21956.1	NmcA beta-lactamase	carbapenem;cephalosporin;cephamycin;penam	antibiotic inactivation
ARO_3000380	CAA83855_1	FosC	FosC	Z33413	fosC phosphotransferase family	fosfomycin	antibiotic inactivation
ARO_3002898	CAA88265_1	SAT-3	SAT-3	Z48231	streptothricin acetyltransferase (SAT)	nucleoside antibiotic	antibiotic inactivation
ARO_3003026	CAA90432_1	fusH	fusH	Z50108	fusidic acid inactivation enzyme	fusidic acid	antibiotic inactivation
ARO_3003012	CAA90683_1	dfrA13	dfrA13	Z50802	trimethoprim resistant dihydrofolate reductase dfr	diaminopyrimidine antibiotic	antibiotic target replacement
ARO_3004762	CAA90891_1	BRO-2	BRO-2	Z54181.1	BRO Beta-lactamase	penam	antibiotic inactivation
ARO_3004644	CAB06660_1	dfrA6 from Proteus mirabilis	dfrA6 from Proteus mirabilis	Z86002.1	trimethoprim resistant dihydrofolate reductase dfr	diaminopyrimidine antibiotic	antibiotic target replacement
ARO_3003059	CAB12108_2	tmrB	tmrB	AL009126.3	tunicamycin resistance protein	nucleoside antibiotic	reduced permeability to antibiotic
ARO_3003063	CAB13166_1	ykkC	ykkC	AL009126	small multidrug resistance (SMR) antibiotic efflux pump	aminoglycoside antibiotic;phenicol antibiotic;tetracycline antibiotic	antibiotic efflux
ARO_3003064	CAB13167_1	ykkD	ykkD	AL009126	small multidrug resistance (SMR) antibiotic efflux pump	aminoglycoside antibiotic;phenicol antibiotic;tetracycline antibiotic	antibiotic efflux
ARO_3002627	CAB14620_1	aadK	aadK	AL009126	ANT(6)	aminoglycoside antibiotic	antibiotic inactivation
ARO_3002914	CAB45459_1	vanJ	vanJ	AL939117.1	vanJ membrane protein	glycopeptide antibiotic	antibiotic target alteration
ARO_3004359	CAB51471_1	ACI-1	ACI-1	AJ007350.1	ACI beta-lactamase	cephalosporin;penam;penem	antibiotic inactivation
ARO_3004775	CAB55427_1	CME-1	CME-1	AJ006275.1	CME beta-lactamase	penam	antibiotic inactivation
ARO_3000326	CAB60001_1	ErmE	ErmE	X51891	Erm 23S ribosomal RNA methyltransferase	lincosamide antibiotic;macrolide antibiotic;streptogramin antibiotic	antibiotic target alteration
ARO_3004788	CAB61635_1	FONA-1	FONA-1	AJ251239.1	FONA beta-lactamase	penam	antibiotic inactivation
ARO_3000582	CAB75346_1	L1 beta-lactamase	L1 beta-lactamase	AJ272109	L1 family beta-lactamase	cephalosporin	antibiotic inactivation
ARO_3000606	CAB96921_1	FEZ-1 beta-lactamase	FEZ-1	Y17896	FEZ beta-lactamase	carbapenem;cephalosporin;penam	antibiotic inactivation
ARO_3002514	CAC04522_1	OCH-1	OCH-1	AJ401618	OCH beta-lactamase	cephalosporin;cephamycin;monobactam;penam;penem	antibiotic inactivation
ARO_3003055	CAC14594_1	smeD	smeD	AJ252200	resistance-nodulation-cell division (RND) antibiotic efflux pump	fluoroquinolone antibiotic;macrolide antibiotic;phenicol antibiotic;tetracycline antibiotic	antibiotic efflux
ARO_3003056	CAC14595_1	smeE	smeE	AJ252200	resistance-nodulation-cell division (RND) antibiotic efflux pump	fluoroquinolone antibiotic;macrolide antibiotic;phenicol antibiotic;tetracycline antibiotic	antibiotic efflux
ARO_3003057	CAC14596_1	smeF	smeF	AJ252200	resistance-nodulation-cell division (RND) antibiotic efflux pump	fluoroquinolone antibiotic;macrolide antibiotic;phenicol antibiotic;tetracycline antibiotic	antibiotic efflux
ARO_3002527	CAC32082_1	AAC(2')-Ie	AAC(2')-Ie	AL583926.1	AAC(2')	aminoglycoside antibiotic	antibiotic inactivation
ARO_3000851	CAC33832_1	THIN-B beta-lactamase	THIN-B	AJ250876	THIN-B beta-lactamase	carbapenem;cephalosporin;penam	antibiotic inactivation
ARO_3001424	CAC35728_1	OXA-29	OXA-29	AJ400619	OXA beta-lactamase	carbapenem;cephalosporin;penam	antibiotic inactivation
ARO_3004041	CAC41008_1	Klebsiella pneumoniae acrA	Klebsiella pneumoniae acrA	AJ318073.1	resistance-nodulation-cell division (RND) antibiotic efflux pump	cephalosporin;fluoroquinolone antibiotic;glycylcycline;penam;phenicol antibiotic;rifamycin antibiotic;tetracycline antibiotic;triclosan	antibiotic efflux
ARO_3005166	CAC47933_1	Tet(X1)	Tet(X1)	AJ311171	tetracycline inactivation enzyme	tetracycline antibiotic	antibiotic inactivation
ARO_3000476	CAC80727_1	tet(31)	tet(31)	AJ250203	major facilitator superfamily (MFS) antibiotic efflux pump	tetracycline antibiotic	antibiotic efflux
ARO_3003015	CAC81324_1	dfrA19	dfrA19	AJ310778	trimethoprim resistant dihydrofolate reductase dfr	diaminopyrimidine antibiotic	antibiotic target replacement
ARO_3000599	CAC86410_1	Erm(33)	Erm(33)	AJ313523.1	Erm 23S ribosomal RNA methyltransferase	lincosamide antibiotic;macrolide antibiotic;streptogramin antibiotic	antibiotic target alteration
ARO_3000855	CAC87665_1	CAU-1 beta-lactamase	CAU-1	AJ308331	CAU beta-lactamase	carbapenem;penam	antibiotic inactivation
ARO_3003770	CAC99773_1	Listeria monocytogenes mprF	Listeria monocytogenes mprF	AL591981.1	defensin resistant mprF	peptide antibiotic	antibiotic target alteration
ARO_3000478	CAD12227_2	tet(33)	tet(33)	AJ420072.1	major facilitator superfamily (MFS) antibiotic efflux pump	tetracycline antibiotic	antibiotic efflux
ARO_3002203	CAD12765_1	IMP-12	IMP-12	AJ420864	IMP beta-lactamase	carbapenem;cephalosporin;cephamycin;penam;penem	antibiotic inactivation
ARO_3001770	CAD32565_1	OXA-43	OXA-43	AJ488303	OXA beta-lactamase	carbapenem;cephalosporin;penam	antibiotic inactivation
ARO_3003793	CAD37801_1	SPM-1	SPM-1	AJ492820.1	SPM beta-lactamase	carbapenem	antibiotic inactivation
ARO_3002531	CAD53575_1	AAC(3)-Ic	AAC(3)-Ic	AJ511268	AAC(3)	aminoglycoside antibiotic	antibiotic inactivation
ARO_3000197	CAD55718_1	tet36	tet36	AJ514254	tetracycline-resistant ribosomal protection protein	tetracycline antibiotic	antibiotic target protection
ARO_3001794	CAD58780_1	OXA-45	OXA-45	AJ519683	OXA beta-lactamase	carbapenem;cephalosporin;penam	antibiotic inactivation
ARO_3002277	CAD61201_1	VIM-7	VIM-7	AJ536835	VIM beta-lactamase	carbapenem;cephalosporin;cephamycin;penam;penem	antibiotic inactivation
ARO_3002704	CAD70268_1	fexA	fexA	AJ549214	major facilitator superfamily (MFS) antibiotic efflux pump	phenicol antibiotic	antibiotic efflux
ARO_3002839	CAD91132_1	lnuF	lnuF	AJ561197	lincosamide nucleotidyltransferase (LNU)	lincosamide antibiotic	antibiotic inactivation
ARO_3004675	CAD91341_1	aphA15	aphA15	Y18050.2	APH(3')	aminoglycoside antibiotic	antibiotic inactivation
ARO_3003835	CAE00499_1	cdeA	cdeA	AJ574887.1	multidrug and toxic compound extrusion (MATE) transporter	acridine dye;fluoroquinolone antibiotic	antibiotic efflux
ARO_3003111	CAE18141_1	lsaB	lsaB	AJ579365.1	ABC-F ATP-binding cassette ribosomal protection protein	lincosamide antibiotic;macrolide antibiotic;oxazolidinone antibiotic;phenicol antibiotic;pleuromutilin antibiotic;streptogramin antibiotic;tetracycline antibiotic	antibiotic target protection
ARO_3002599	CAE48335_2	AAC(6')-30/AAC(6')-Ib' fusion protein	AAC(6')-30/AAC(6')-Ib' fusion protein	AJ584652	AAC(6')	aminoglycoside antibiotic	antibiotic inactivation
ARO_3002589	CAE50925_1	AAC(6')-Iid	AAC(6')-Iid	AJ584700	AAC(6')	aminoglycoside antibiotic	antibiotic inactivation
ARO_3002590	CAE50926_1	AAC(6')-Iih	AAC(6')-Iih	AJ584701	AAC(6')	aminoglycoside antibiotic	antibiotic inactivation
ARO_3002641	CAE51638_1	APH(3')-Ia	APH(3')-Ia	BX664015.1	APH(3')	aminoglycoside antibiotic	antibiotic inactivation
ARO_3003016	CAE53424_1	dfrA20	dfrA20	AJ605332	trimethoprim resistant dihydrofolate reductase dfr	diaminopyrimidine antibiotic	antibiotic target replacement
ARO_3000845	CAF05908_1	GIM-1	GIM-1	AJ620678	GIM beta-lactamase	carbapenem;cephalosporin;cephamycin;monobactam;penam;penem	antibiotic inactivation
ARO_3003203	CAG27800_1	TLA-2	TLA-2	AJ698325.1	TLA beta-lactamase	cephalosporin;fluoroquinolone antibiotic;monobactam	antibiotic inactivation
ARO_3003019	CAG34233_2	dfrA23	dfrA23	AJ746361	trimethoprim resistant dihydrofolate reductase dfr	diaminopyrimidine antibiotic	antibiotic target replacement
ARO_3003733	CAG41812_1	fusC	fusC	BX571857.1	Target protecting FusB-type protein conferring resistance to Fusidic acid	fusidic acid	antibiotic target protection
ARO_3004099	CAH14032_1	LpeA	LpeA	CR628336.1	resistance-nodulation-cell division (RND) antibiotic efflux pump	macrolide antibiotic	antibiotic efflux
ARO_3004100	CAH14033_1	LpeB	LpeB	CR628336.1	resistance-nodulation-cell division (RND) antibiotic efflux pump	macrolide antibiotic	antibiotic efflux
ARO_3002983	CAH35802_1	amrB	amrB	BX571965.1	resistance-nodulation-cell division (RND) antibiotic efflux pump	aminoglycoside antibiotic	antibiotic efflux
ARO_3002982	CAH35803_1	amrA	amrA	BX571965.1	resistance-nodulation-cell division (RND) antibiotic efflux pump	aminoglycoside antibiotic	antibiotic efflux
ARO_3002415	CAI43424_1	OXY-6-3	OXY-6-3	AJ871876	OXY beta-lactamase	cephalosporin;monobactam;penam	antibiotic inactivation
ARO_3002614	CAI57696_1	aadA14	aadA14	AJ884726.1	ANT(3'')	aminoglycoside antibiotic	antibiotic inactivation
ARO_3002856	CAI99385_1	dfrA24	dfrA24	AJ972619	trimethoprim resistant dihydrofolate reductase dfr	diaminopyrimidine antibiotic	antibiotic target replacement
ARO_3000779	CAJ77855_1	adeH	adeH	CT025802.2	resistance-nodulation-cell division (RND) antibiotic efflux pump	fluoroquinolone antibiotic;tetracycline antibiotic	antibiotic efflux
ARO_3000777	CAJ77856_1	adeF	adeF	CT025801.2	resistance-nodulation-cell division (RND) antibiotic efflux pump	fluoroquinolone antibiotic;tetracycline antibiotic	antibiotic efflux
ARO_3000778	CAJ77857_1	adeG	adeG	CT025800.2	resistance-nodulation-cell division (RND) antibiotic efflux pump	fluoroquinolone antibiotic;tetracycline antibiotic	antibiotic efflux
ARO_3003071	CAJ98570_1	mphF	mphF	AM260957.1	macrolide phosphotransferase (MPH)	macrolide antibiotic	antibiotic inactivation
ARO_3002585	CAK55557_1	AAC(6')-31	AAC(6')-31	AM283489	AAC(6')	aminoglycoside antibiotic	antibiotic inactivation
ARO_3003854	CAL25116_3	ADC-8	ADC-8	AM293332.3	ADC beta-lactamase without carbapenemase activity	cephalosporin	antibiotic inactivation
ARO_3002699	CAL30186_1	cmlB1	cmlB1	AM296481	major facilitator superfamily (MFS) antibiotic efflux pump	phenicol antibiotic	antibiotic efflux
ARO_3000526	CAL34518_1	cmeR	cmeR	AL111168.1	resistance-nodulation-cell division (RND) antibiotic efflux pump	cephalosporin;fluoroquinolone antibiotic;fusidic acid;macrolide antibiotic	antibiotic efflux
ARO_3002857	CAL48457_1	dfrA26	dfrA26	AM403715	trimethoprim resistant dihydrofolate reductase dfr	diaminopyrimidine antibiotic	antibiotic target replacement
ARO_3003441	CAL64019_1	cfrA	cfrA	AM408573	Cfr 23S ribosomal RNA methyltransferase	lincosamide antibiotic;oxazolidinone antibiotic;phenicol antibiotic;pleuromutilin antibiotic;streptogramin antibiotic	antibiotic target alteration
ARO_3004146	CAL84423_1	cfrC	cfrC	AM412317.1	Cfr 23S ribosomal RNA methyltransferase	lincosamide antibiotic;oxazolidinone antibiotic;phenicol antibiotic;streptogramin antibiotic	antibiotic target alteration
ARO_3000567	CAM12479_1	tet(40)	tet(40)	AM419751	major facilitator superfamily (MFS) antibiotic efflux pump	tetracycline antibiotic	antibiotic efflux
ARO_3004605	CAM96571_1	ermZ	ermZ	AM709783.1	Erm 23S ribosomal RNA methyltransferase	lincosamide antibiotic;macrolide antibiotic;streptogramin antibiotic	antibiotic target alteration
ARO_3000860	CAP07796_1	rmtB	rmtB	AM886293.1	16S rRNA methyltransferase (G1405)	aminoglycoside antibiotic	antibiotic target alteration
ARO_3001338	CAQ03505_1	SHV-100	SHV-100	AM941846	SHV beta-lactamase	carbapenem;cephalosporin;penam	antibiotic inactivation
ARO_3000853	CAQ53840_1	AIM-1	AIM-1	AM998375	AIM beta-lactamase	cephalosporin;cephamycin;penam	antibiotic inactivation
ARO_3003324	CAX52582_1	Bacillus subtilis mprF	Bacillus subtilis mprF	AL009126	defensin resistant mprF	peptide antibiotic	antibiotic target alteration
ARO_3000556	CBH51823_1	tet44	tet(44)	FN594949	tetracycline-resistant ribosomal protection protein	tetracycline antibiotic	antibiotic target protection
ARO_3002629	CBH51824_1	ANT(6)-Ib	ANT(6)-Ib	FN594949	ANT(6)	aminoglycoside antibiotic	antibiotic inactivation
ARO_3004611	CBJ02047_1	Escherichia coli ampC1 beta-lactamase	Escherichia coli ampC1 beta-lactamase	FN649414.1	ampC-type beta-lactamase	cephalosporin;penam	antibiotic inactivation
ARO_3003918	CBL58181_1	apmA	apmA	FN806789.3	amp acetyltransferase	aminoglycoside antibiotic	antibiotic inactivation
ARO_3002831	CBL58195_1	vgaC	vgaC	FN806792.1	ABC-F ATP-binding cassette ribosomal protection protein	lincosamide antibiotic;macrolide antibiotic;oxazolidinone antibiotic;phenicol antibiotic;pleuromutilin antibiotic;streptogramin antibiotic;tetracycline antibiotic	antibiotic target protection
ARO_3003106	CBY77552_1	Erm(42)	Erm(42)	FR734406	Erm 23S ribosomal RNA methyltransferase	lincosamide antibiotic;macrolide antibiotic;streptogramin antibiotic	antibiotic target alteration
ARO_3004105	CBY88906_1	TMB-1	TMB-1	FR771847.1	TMB beta-lactamase	carbapenem;cephalosporin;cephamycin	antibiotic inactivation
ARO_3002833	CBY88983_1	vgaE	vgaE	FR772051	ABC-F ATP-binding cassette ribosomal protection protein	lincosamide antibiotic;macrolide antibiotic;oxazolidinone antibiotic;phenicol antibiotic;pleuromutilin antibiotic;streptogramin antibiotic;tetracycline antibiotic	antibiotic target protection
ARO_3005097	CBZ41939	mecC-type BlaZ	mecC-type BlaZ	FR823292	blaZ beta-lactamase	penam	antibiotic inactivation
ARO_3001209	CCC86795_1	mecC	mecC	FR821779.1	methicillin resistant PBP2	carbapenem;cephalosporin;cephamycin;monobactam;penam	antibiotic target replacement
ARO_3005046	CCC86797_1	MecC-type methicillin resistance repressor MecI	MecC-type methicillin resistance repressor MecI	FR821779.1	methicillin resistant PBP2	carbapenem;cephalosporin;cephamycin;monobactam;penam	antibiotic target replacement
ARO_3001503	CCE73593_2	OXA-258	OXA-258	HE614014	OXA beta-lactamase	carbapenem;cephalosporin;penam	antibiotic inactivation
ARO_3001502	CCE94500_1	OXA-256	OXA-256	HE616889	OXA beta-lactamase	carbapenem;cephalosporin;penam	antibiotic inactivation
ARO_3003205	CCF55073_1	Erm(43)	Erm(43)	HE650138	Erm 23S ribosomal RNA methyltransferase	lincosamide antibiotic;macrolide antibiotic;streptogramin antibiotic	antibiotic target alteration
ARO_3005047	CCI79240_1	eptB	eptB	FO203501.1	pmr phosphoethanolamine transferase	peptide antibiotic	antibiotic target alteration
ARO_3005049	CCN31428_1	CrcB	CrcB	HF536482.1	multidrug and toxic compound extrusion (MATE) transporter	aminoglycoside antibiotic	antibiotic efflux
ARO_3002525	CCP42991_1	AAC(2')-Ic	AAC(2')-Ic	AL123456.3	AAC(2')	aminoglycoside antibiotic	antibiotic inactivation
ARO_3000392	CCP44758_1	Erm(37)	Erm(37)	AL123456	Erm 23S ribosomal RNA methyltransferase	lincosamide antibiotic;macrolide antibiotic;streptogramin antibiotic	antibiotic target alteration
ARO_3003955	CCP45647_1	efpA	efpA	AL123456.3	major facilitator superfamily (MFS) antibiotic efflux pump	isoniazid;rifamycin antibiotic	antibiotic efflux
ARO_3000816	CCP46065_1	mtrA	mtrA	AL123456.3	resistance-nodulation-cell division (RND) antibiotic efflux pump	macrolide antibiotic;penam	antibiotic efflux
ARO_3003035	CCP46182_1	mfpA	mfpA	AL123456	quinolone resistance protein (qnr)	fluoroquinolone antibiotic	antibiotic target protection
ARO_3000421	CCQ22388_1	norB	norB	HE999704.1	major facilitator superfamily (MFS) antibiotic efflux pump	fluoroquinolone antibiotic	antibiotic efflux
ARO_3003971	CDL65151_1	erm(44)	Erm(44)v	HG796218.2	Erm 23S ribosomal RNA methyltransferase	lincosamide antibiotic;macrolide antibiotic;streptogramin antibiotic	antibiotic target alteration
ARO_3005053	CDO12042_1	ArnT	ArnT	FO834906.1	pmr phosphoethanolamine transferase	peptide antibiotic	antibiotic target alteration
ARO_3005044	CDO13836_1	OmpA	OmpA	FO834906.1	General Bacterial Porin with reduced permeability to beta-lactams	carbapenem;cephalosporin;cephamycin;monobactam;penam;penem	reduced permeability to antibiotic
ARO_3003949	CDO61516_1	efrB	efrB	HG970103.1	ATP-binding cassette (ABC) antibiotic efflux pump	fluoroquinolone antibiotic;macrolide antibiotic;rifamycin antibiotic	antibiotic efflux
ARO_3004595	CEJ95855_1	erm45	erm(45)	LN680996.1	Erm 23S ribosomal RNA methyltransferase	lincosamide antibiotic;macrolide antibiotic;streptogramin antibiotic	antibiotic target alteration
ARO_3001458	CFB60580_1	OXA-153	OXA-153	CEWL01000009.1	OXA beta-lactamase	carbapenem;cephalosporin;penam	antibiotic inactivation
ARO_3004682	CTQ57092_1	aadA27	aadA27	LN873256.1	ANT(3'')	aminoglycoside antibiotic	antibiotic inactivation
ARO_3000198	CWV56762_1	FosX	FosX	FFFO01000009.1	fosfomycin thiol transferase	fosfomycin	antibiotic inactivation
ARO_3004094	CZT31773_1	Erm(48)	Erm(48)	LT223129	Erm 23S ribosomal RNA methyltransferase	lincosamide antibiotic;macrolide antibiotic;streptogramin antibiotic	antibiotic target alteration
ARO_3005088	DAC81085_1	msrH	msrH	BK011995.1	ABC-F ATP-binding cassette ribosomal protection protein	lincosamide antibiotic;macrolide antibiotic;oxazolidinone antibiotic;phenicol antibiotic;pleuromutilin antibiotic;streptogramin antibiotic;tetracycline antibiotic	antibiotic target protection
ARO_3003072	EEL41021_1	mphL	mphL	ACMJ01000036.1	macrolide phosphotransferase (MPH)	macrolide antibiotic	antibiotic inactivation
ARO_3004466	EGE18576_1	ICR-Mc	ICR-Mc	AERH01000018.1	intrinsic colistin resistant phosphoethanolamine transferase	peptide antibiotic	antibiotic target alteration
ARO_3004142	EGP45230	OprZ	OprZ	AFRQ01000061.1	resistance-nodulation-cell division (RND) antibiotic efflux pump	aminoglycoside antibiotic;cephalosporin;fluoroquinolone antibiotic;macrolide antibiotic	antibiotic efflux
ARO_3004144	EGP45231_1	AxyY	AxyY	AFRQ01000061.1	resistance-nodulation-cell division (RND) antibiotic efflux pump	aminoglycoside antibiotic;cephalosporin;fluoroquinolone antibiotic;macrolide antibiotic	antibiotic efflux
ARO_3004143	EGP45232_2	AxyX	AxyX	AFRQ01000061.1	resistance-nodulation-cell division (RND) antibiotic efflux pump	aminoglycoside antibiotic;cephalosporin;fluoroquinolone antibiotic;macrolide antibiotic	antibiotic efflux
ARO_3004588	EHL92831_1	Klebsiella pneumoniae KpnG	Klebsiella pneumoniae KpnG	ACWO01000051.1	major facilitator superfamily (MFS) antibiotic efflux pump	aminoglycoside antibiotic;carbapenem;cephalosporin;fluoroquinolone antibiotic;macrolide antibiotic;penam;penem;peptide antibiotic	antibiotic efflux
ARO_3004661	EHS19134_1	Staphylococcus aureus FosB	Staphylococcus aureus FosB	AHLO01000073.1	fosfomycin thiol transferase	fosfomycin	antibiotic inactivation
ARO_3004747	EIM09515_1	BAT-1	BAT-1	AJRJ01000061.1	BAT Beta-lactamase	cephalosporin	antibiotic inactivation
ARO_3001751	ENU21024_1	OXA-296	OXA-296	APOH01000009.1	OXA beta-lactamase	carbapenem;cephalosporin;penam	antibiotic inactivation
ARO_3001734	ENU35234_1	OXA-279	OXA-279	APOM01000058.1	OXA beta-lactamase	carbapenem;cephalosporin;penam	antibiotic inactivation
ARO_3004091	ENU37733	ANT(3'')-IIc	ANT(3'')-IIc	APOM01000001.1	ANT(3'')	aminoglycoside antibiotic	antibiotic inactivation
ARO_3004090	ENU91137	ANT(3'')-IIb	ANT(3'')-IIb	APPC01000022.1	ANT(3'')	aminoglycoside antibiotic	antibiotic inactivation
ARO_3001749	ENU93232_1	OXA-294	OXA-294	APPC01000015.1	OXA beta-lactamase	carbapenem;cephalosporin;penam	antibiotic inactivation
ARO_3001731	ENV18923_1	OXA-275	OXA-275	APPJ01000001.1	OXA beta-lactamase	carbapenem;cephalosporin;penam	antibiotic inactivation
ARO_3001763	ENV32314_1	OXA-308	OXA-308	APPN01000080.1	OXA beta-lactamase	carbapenem;cephalosporin;penam	antibiotic inactivation
ARO_3004087	ENV34035	APH(3')-IX	APH(3')-IX	APPN01000061.1	APH(3')	aminoglycoside antibiotic	antibiotic inactivation
ARO_3001722	ENV38192_1	OXA-266	OXA-266	APPO01000008.1	OXA beta-lactamase	carbapenem;cephalosporin;penam	antibiotic inactivation
ARO_3001735	ENV74419_1	OXA-280	OXA-280	APPZ01000001.1	OXA beta-lactamase	carbapenem;cephalosporin;penam	antibiotic inactivation
ARO_3001754	ENV82218_1	OXA-299	OXA-299	APQD01000016.1	OXA beta-lactamase	carbapenem;cephalosporin;penam	antibiotic inactivation
ARO_3001752	ENX09209_1	OXA-297	OXA-297	APRR01000006.1	OXA beta-lactamase	carbapenem;cephalosporin;penam	antibiotic inactivation
ARO_3001743	ENX60508_1	OXA-288	OXA-288	APRN01000033.1	OXA beta-lactamase	carbapenem;cephalosporin;penam	antibiotic inactivation
ARO_3002875	EOD99669_1	dfrE	dfrE	AIIS01000002.1	trimethoprim resistant dihydrofolate reductase dfr	diaminopyrimidine antibiotic	antibiotic target replacement
ARO_3004479	EOR02560_1	OXA-664	OXA-664	AQFM01000048.1	OXA beta-lactamase	carbapenem;cephalosporin;penam	antibiotic inactivation
ARO_3004478	EPF70268_1	OXA-665	OXA-665	ATGI01000038.1	OXA beta-lactamase	carbapenem;cephalosporin;penam	antibiotic inactivation
ARO_3004086	EPF73263	APH(3')-VIII	APH(3')-VIIIb	ATGI01000028.1	APH(3')	aminoglycoside antibiotic	antibiotic inactivation
ARO_3002813	KIX81495_1	lmrB	lmrB	JYFL01000006.1	ATP-binding cassette (ABC) antibiotic efflux pump	lincosamide antibiotic	antibiotic efflux
ARO_3004113	KKE03230_1	FosA7	FosA7	LAPJ01000014.1	fosfomycin thiol transferase	fosfomycin	antibiotic inactivation
ARO_3003723	KTE89608_1	vanI	vanI	LOCK01000072.1	glycopeptide resistance gene cluster;van ligase	glycopeptide antibiotic	antibiotic target alteration
ARO_3002679	NP_249397_1	Pseudomonas aeruginosa catB7	Pseudomonas aeruginosa catB7	NC_002516.2	chloramphenicol acetyltransferase (CAT)	phenicol antibiotic	antibiotic inactivation
ARO_3004476	NP_388442_1	vmlR	vmlR	NC_000964.3	ABC-F ATP-binding cassette ribosomal protection protein	lincosamide antibiotic;macrolide antibiotic;oxazolidinone antibiotic;phenicol antibiotic;pleuromutilin antibiotic;streptogramin antibiotic;tetracycline antibiotic	antibiotic target protection
ARO_3004639	NP_862226_1	Corynebacterium striatum tetA	Corynebacterium striatum tetA	NC_004939.1	major facilitator superfamily (MFS) antibiotic efflux pump	penam;tetracycline antibiotic	antibiotic efflux
ARO_3005073	OOS23853_1	ROB-3	ROB-3	MUYU01000013.1	ROB beta-lactamase	cephalosporin;penam	antibiotic inactivation
ARO_3004626	OPG86592_1	Erm(49)	Erm(49)	MWVR01000009.1	Erm 23S ribosomal RNA methyltransferase	lincosamide antibiotic;macrolide antibiotic;streptogramin antibiotic	antibiotic target alteration
ARO_3003599	PLT17746_1	OXA-443	OXA-443	CM009147.1	OXA beta-lactamase	carbapenem;cephalosporin;penam	antibiotic inactivation
ARO_3003772	Q8FW76	Brucella suis mprF	Brucella suis mprF	AE014292	defensin resistant mprF	peptide antibiotic	antibiotic target alteration
ARO_3005060	QEE23059_1	OXA-837	OXA-837	MN313890.1	OXA beta-lactamase	carbapenem;cephalosporin;penam	antibiotic inactivation
ARO_3005061	QEQ43476_1	AAC(3)-IVb	AAC(3)-IVb	MN366378.1	AAC(3)	aminoglycoside antibiotic	antibiotic inactivation
ARO_3005062	QEQ43477_1	ANT(3'')-Ib	ANT(3'')-Ib	MN366379.1	ANT(3'')	aminoglycoside antibiotic	antibiotic inactivation
ARO_3005051	QFQ03949_1	LpsB	LpsB	CP045110.1	Intrinsic peptide antibiotic resistant Lps	peptide antibiotic	reduced permeability to antibiotic
ARO_3005015	QGQ32905_1	VMB-1	VMB-1	MN719868.1	VMB beta-lactamase	carbapenem	antibiotic inactivation
ARO_3005024	QHR93773_1	FosL1	FosL1	MN464149.1	fosfomycin thiol transferase	fosfomycin	antibiotic inactivation
ARO_3005089	QHW12307_1	mef(D)	mef(D)	MN728681.1	major facilitator superfamily (MFS) antibiotic efflux pump	macrolide antibiotic	antibiotic efflux
ARO_3005087	QHW12375_1	msrF	msrF	MN728682.1	ABC-F ATP-binding cassette ribosomal protection protein	lincosamide antibiotic;macrolide antibiotic;oxazolidinone antibiotic;phenicol antibiotic;pleuromutilin antibiotic;streptogramin antibiotic;tetracycline antibiotic	antibiotic target protection
ARO_3005012	QIB98918_1	IDC-1	IDC-1	MN985649.1	IDC beta-lactamase	carbapenem;cephalosporin	antibiotic inactivation
ARO_3005056	QIM09823_1	Tet(X6)	Tet(X6)	MN507533.1	tetracycline inactivation enzyme	tetracycline antibiotic	antibiotic inactivation
ARO_3005085	QKT21444_1	AAC(3)-IIg	AAC(3)-IIg	MT090547.1	AAC(3)	aminoglycoside antibiotic	antibiotic inactivation
ARO_3004110	SBV31106_1	MCR-2	MCR-2.1	LT598652.1	MCR phosphoethanolamine transferase	peptide antibiotic	antibiotic target alteration
ARO_3004054	SIP52035_1	Pseudomonas aeruginosa CpxR	Pseudomonas aeruginosa CpxR	LT673656.1	resistance-nodulation-cell division (RND) antibiotic efflux pump	aminocoumarin antibiotic;aminoglycoside antibiotic;carbapenem;cephalosporin;cephamycin;diaminopyrimidine antibiotic;fluoroquinolone antibiotic;macrolide antibiotic;monobactam;penam;penem;peptide antibiotic;phenicol antibiotic;sulfonamide antibiotic;tetracycline antibiotic	antibiotic efflux
ARO_3001459	SNU87672_1	OXA-154	OXA-154	LT906435.1	OXA beta-lactamase	carbapenem;cephalosporin;penam	antibiotic inactivation
ARO_3004730	SOX29786_1	tva(A)	tva(A)	LT970863.1	ABC-F ATP-binding cassette ribosomal protection protein	lincosamide antibiotic;macrolide antibiotic;oxazolidinone antibiotic;phenicol antibiotic;pleuromutilin antibiotic;streptogramin antibiotic;tetracycline antibiotic	antibiotic target protection
ARO_3001461	SUA92210_1	OXA-156	OXA-156	UGSJ01000001.1	OXA beta-lactamase	carbapenem;cephalosporin;penam	antibiotic inactivation
ARO_3005040	TKW44661_1	YajC	YajC	VAOQ01003483.1	resistance-nodulation-cell division (RND) antibiotic efflux pump	cephalosporin;fluoroquinolone antibiotic;glycylcycline;penam;phenicol antibiotic;rifamycin antibiotic;tetracycline antibiotic;triclosan	antibiotic efflux
ARO_3004684	WP_001572373_1	MCR-9	MCR-9.1	NC_021819.1	MCR phosphoethanolamine transferase	peptide antibiotic	antibiotic target alteration
ARO_3004643	WP_010896559_1	Erm(K)	Erm(K)	NG_047831.1	Erm 23S ribosomal RNA methyltransferase	lincosamide antibiotic;macrolide antibiotic;streptogramin antibiotic	antibiotic target alteration
ARO_3004480	WP_041777404_1	Bifidobacterium adolescentis rpoB conferring resistance to rifampicin	Bifidobacterium adolescentis rpoB mutants conferring resistance to rifampicin	NC_008618.1	rifamycin-resistant beta-subunit of RNA polymerase (rpoB)	peptide antibiotic;rifamycin antibiotic	antibiotic target alteration;antibiotic target replacement
ARO_3004543	WP_050815728_1	mphO	mphO	NZ_AGSO01000004.1	macrolide phosphotransferase (MPH)	macrolide antibiotic	antibiotic inactivation
ARO_3004102	WP_063964000_1	kamB	kamB	NG_050561.1	16S rRNA methyltransferase (A1408)	aminoglycoside antibiotic	antibiotic target alteration
ARO_3000862	WP_063978071_1	sgm	sgm	NG_050600	16S rRNA methyltransferase (G1405)	aminoglycoside antibiotic	antibiotic target alteration
ARO_3002583	WP_064190968_1	AAC(6')-29a	AAC(6')-29a	NG_048575.1	AAC(6')	aminoglycoside antibiotic	antibiotic inactivation
ARO_3004569	WP_082741435_1	ICR-Mo	ICR-Mo	NZ_CP014234.1	intrinsic colistin resistant phosphoethanolamine transferase	peptide antibiotic	antibiotic target alteration
ARO_3004361	WP_102607457_1	sul4	sul4	NG_056174.1	sulfonamide resistant sul	sulfonamide antibiotic	antibiotic target replacement
ARO_3003948	WP_104671188_1	efrA	efrA	NZ_PTWF01000025.1	ATP-binding cassette (ABC) antibiotic efflux pump	fluoroquinolone antibiotic;macrolide antibiotic;rifamycin antibiotic	antibiotic efflux
ARO_3003942	XP_753111_1	abcA	abcA	XM_748018.1	ATP-binding cassette (ABC) antibiotic efflux pump	cephalosporin;penam;peptide antibiotic	antibiotic efflux
Note: This data was downloaded from CARD in January 2021 (version 3.1.1).

## Sheet: Table S2
Table S2: Assessment of any antibiotic exposure between baseline and 1 year on off-target species.
	Derived from MaAsLin2						Off-target microbe calculation
Species	Coefficient	Standard error	Number of samples	Number of samples not equal to 0	p-values	q-values	Prevalence baseline	Relative abundance change (%)	Lower 95%CI (%)	Upper 95% CI (%)
Bifidobacterium longum	-0.01556	0.014091	432	335	0.270752	0.924547	0.625	-1.55587	-4.3177	1.20595
Bacteroides fragilis	-0.01415	0.008397	432	179	0.093292	0.668219	0.287037	-1.41549	-3.06131	0.230315
Bifidobacterium breve	-0.01143	0.012302	432	231	0.354082	0.974666	0.398148	-1.14253	-3.55379	1.26873
Erysipelatoclostridium ramosum	-0.00696	0.00857	432	278	0.417362	0.997126	0.333333	-0.69634	-2.37599	0.983307
Veillonella atypica	-0.00286	0.003121	432	245	0.359553	0.974824	0.453704	-0.28626	-0.89797	0.325448
Clostridium paraputrificum	-0.00244	0.001795	432	104	0.175947	0.851955	0.231481	-0.24373	-0.59555	0.108099
Veillonella parvula	-0.00221	0.005187	432	262	0.670634	0.999363	0.564815	-0.22091	-1.23765	0.795825
Streptococcus thermophilus	-0.00164	0.001911	432	218	0.391229	0.994384	0.212963	-0.16419	-0.53874	0.210371
Klebsiella michiganensis	-0.00126	0.001895	432	64	0.505603	0.999363	0.208333	-0.12636	-0.49777	0.245053
Klebsiella pneumoniae	-0.00118	0.003947	432	107	0.764511	0.999363	0.356481	-0.1184	-0.8921	0.655299
Rothia mucilaginosa	-0.00012	0.00011	432	248	0.284299	0.936906	0.564815	-0.01183	-0.03345	0.009795
Streptococcus parasanguinis	-8.7e-05	0.000358	432	323	0.80809	0.999363	0.699074	-0.0087	-0.07883	0.061437
Streptococcus vestibularis	-8.2e-05	0.000672	432	118	0.903255	0.999363	0.453704	-0.00817	-0.13985	0.123505
Actinomyces odontolyticus	-8.1e-05	3.44e-05	432	165	0.019715	0.326474	0.203704	-0.00809	-0.01484	-0.00134
Gordonibacter pamelaeae	-5.1e-05	9.72e-05	432	251	0.600186	0.999363	0.287037	-0.0051	-0.02416	0.013955
Streptococcus mitis	-4.7e-05	0.000116	432	342	0.684759	0.999363	0.768519	-0.00473	-0.02754	0.01808
Veillonella sp T11011 6	-3e-05	3.01e-05	432	125	0.325444	0.961635	0.268519	-0.00297	-0.00887	0.002938
Staphylococcus hominis	-2e-05	0.000267	432	82	0.941118	0.999363	0.37963	-0.00198	-0.0544	0.050446
Gemella haemolysans	-1.6e-05	2.42e-05	432	153	0.506466	0.999363	0.296296	-0.00161	-0.00634	0.003128
Aeriscardovia aeriphila	8.64e-07	3.28e-06	432	74	0.792307	0.999363	0.212963	8.64e-05	-0.00056	0.000729
Eggerthella lenta	8.45e-06	0.000787	432	268	0.991449	0.999363	0.333333	0.000845	-0.15344	0.15513
Veillonella infantium	5.97e-05	0.000134	432	205	0.655414	0.999363	0.365741	0.005973	-0.02024	0.032187
Staphylococcus aureus	6.94e-05	0.000371	432	85	0.851459	0.999363	0.291667	0.006944	-0.06569	0.079578
Veillonella dispar	9.86e-05	0.000333	432	223	0.767154	0.999363	0.449074	0.009865	-0.05539	0.07512
Clostridium neonatale	0.000216	0.002983	432	121	0.942369	0.999363	0.273148	0.021592	-0.56313	0.606314
Parabacteroides distasonis	0.000291	0.004549	432	161	0.94913	0.999363	0.268519	0.029058	-0.86258	0.920693
Klebsiella variicola	0.000408	0.001649	432	79	0.804841	0.999363	0.268519	0.040795	-0.2824	0.363994
Staphylococcus epidermidis	0.000467	0.000523	432	163	0.371656	0.980357	0.703704	0.046733	-0.05569	0.149153
Haemophilus parainfluenzae	0.000492	0.000409	432	191	0.230214	0.890987	0.356481	0.049174	-0.03104	0.129389
Enterococcus faecalis	0.000562	0.004165	432	158	0.892642	0.999363	0.486111	0.056246	-0.7601	0.872587
Ruminococcus gnavus	0.000869	0.005579	432	274	0.876411	0.999363	0.291667	0.086875	-1.0067	1.18045
Klebsiella quasipneumoniae	0.001048	0.001384	432	66	0.449713	0.999363	0.240741	0.104819	-0.16648	0.376117
Streptococcus salivarius	0.001273	0.00197	432	357	0.51883	0.999363	0.810185	0.127315	-0.25884	0.513471
Cutibacterium avidum	0.001342	0.000785	432	45	0.088731	0.654523	0.203704	0.134157	-0.01962	0.287938
Klebsiella oxytoca	0.001476	0.004558	432	93	0.746216	0.999363	0.240741	0.147605	-0.74574	1.04095
Bacteroides uniformis	0.005861	0.005058	432	168	0.247857	0.909829	0.263889	0.586093	-0.40529	1.57748
Clostridium perfringens	0.006028	0.004582	432	75	0.189036	0.862821	0.277778	0.602751	-0.29526	1.50076
Escherichia coli	0.006437	0.010202	432	321	0.528395	0.999363	0.648148	0.643745	-1.3559	2.64339
Bifidobacterium bifidum	0.014105	0.009465	432	170	0.137621	0.794607	0.259259	1.41046	-0.44461	3.26554
Bacteroides vulgatus	0.017158	0.00776	432	192	0.028072	0.379643	0.296296	1.7158	0.194937	3.23667

## Sheet: Table S3
Table S3: Assessment of any antibiotic exposure between baseline and 1 year on antibiotic resistance genes (ARGs). ARG metric in RPKM
		MaAsLin2 derived						ARG calculation
ARG_AROs	ARG	Coefficient	Standard error	Sample size	Samples not equal to O	p-values	q-values	Prevalence baseline	ARG change (RPKM)	Lower 95% CI	Upper 95% CI
ARO_3000024	patA	0.004182	0.094965	432	146	0.964895	0.997578	0.337963	0.004182	-0.18195	0.190313
ARO_3000025	patB	0.027261	0.155358	432	258	0.860795	0.993966	0.569444	0.027261	-0.27724	0.331762
ARO_3000027	emrA	4.71554	9.01381	432	228	0.601148	0.960509	0.546296	4.71554	-12.9515	22.3826
ARO_3000074	emrB	5.1746	9.3489	432	242	0.580217	0.960509	0.592593	5.1746	-13.1492	23.4984
ARO_3000180	tetA(P)	6.1003	4.44765	432	80	0.170927	0.780978	0.24537	6.1003	-2.61709	14.8177
ARO_3000190	tetO	-6.76211	8.6104	432	296	0.433116	0.940955	0.416667	-6.76211	-23.6385	10.1143
ARO_3000191	tetQ	6.16595	7.43493	432	190	0.407845	0.932976	0.282407	6.16595	-8.40651	20.7384
ARO_3000194	tetW	-1.95765	3.69785	432	270	0.59709	0.960509	0.351852	-1.95765	-9.20543	5.29012
ARO_3000206	emrK	2.76562	3.2965	432	253	0.401971	0.932976	0.574074	2.76562	-3.69552	9.22677
ARO_3000215	mecR1	0.023023	0.039159	432	78	0.557187	0.95271	0.314815	0.023023	-0.05373	0.099774
ARO_3000216	acrB	5.66594	12.0818	432	235	0.639339	0.963825	0.583333	5.66594	-18.0144	29.3463
ARO_3000237	tolC	2.3721	4.80157	432	240	0.621546	0.960712	0.564815	2.3721	-7.03898	11.7832
ARO_3000250	ErmC	0.423152	3.86897	432	60	0.912961	0.997578	0.263889	0.423152	-7.16002	8.00633
ARO_3000251	msrA	-0.19826	0.324718	432	101	0.541813	0.949575	0.439815	-0.19826	-0.83471	0.438183
ARO_3000254	emrY	1.96298	3.96101	432	262	0.620453	0.960712	0.578704	1.96298	-5.8006	9.72656
ARO_3000263	marA	4.06585	6.80388	432	255	0.550444	0.949575	0.648148	4.06585	-9.26976	17.4015
ARO_3000300	lsaA	-0.35688	2.82994	432	95	0.899707	0.997578	0.324074	-0.35688	-5.90356	5.18981
ARO_3000319	mphC	-0.1681	0.272344	432	84	0.537733	0.949575	0.361111	-0.1681	-0.70189	0.365694
ARO_3000375	ErmB	0.783245	2.5249	432	236	0.756702	0.980526	0.402778	0.783245	-4.16555	5.73204
ARO_3000391	norA	0.058272	0.266259	432	94	0.826973	0.993943	0.402778	0.058272	-0.4636	0.58014
ARO_3000491	acrD	4.16387	11.0506	432	225	0.706513	0.97741	0.541667	4.16387	-17.4954	25.8231
ARO_3000498	ErmF	3.78996	4.11628	432	142	0.358233	0.926627	0.222222	3.78996	-4.27794	11.8579
ARO_3000499	acrE	4.23048	9.58566	432	228	0.659199	0.967604	0.560185	4.23048	-14.5574	23.0184
ARO_3000502	acrF	3.18656	8.42693	432	226	0.705517	0.97741	0.541667	3.18656	-13.3302	19.7033
ARO_3000508	gadX	0.93239	2.37319	432	270	0.694604	0.97533	0.606481	0.93239	-3.71906	5.58384
ARO_3000516	emrR	0.235763	4.50558	432	318	0.958293	0.997578	0.842593	0.235763	-8.59517	9.06669
ARO_3000518	CRP	11.0836	11.1003	432	318	0.31918	0.895359	0.884259	11.0836	-10.6731	32.8403
ARO_3000616	mel	2.8117	2.87959	432	218	0.329954	0.905403	0.319444	2.8117	-2.83229	8.45569
ARO_3000621	PC1 beta-lactamase (blaZ)	-0.02837	0.267709	432	148	0.915708	0.997578	0.597222	-0.02837	-0.55308	0.496343
ARO_3000656	acrS	0.988569	3.92322	432	251	0.80118	0.99047	0.578704	0.988569	-6.70094	8.67807
ARO_3000676	H-NS	0.676591	2.37882	432	245	0.776226	0.980526	0.583333	0.676591	-3.9859	5.33908
ARO_3000746	mepR	-0.0623	0.13463	432	60	0.643763	0.964437	0.236111	-0.0623	-0.32618	0.20157
ARO_3000792	mdtA	5.78217	8.10423	432	247	0.475948	0.949575	0.574074	5.78217	-10.1021	21.6665
ARO_3000793	mdtB	5.3923	10.0072	432	212	0.590281	0.960509	0.541667	5.3923	-14.2218	25.0064
ARO_3000794	mdtC	7.33839	10.7804	432	219	0.496427	0.949575	0.541667	7.33839	-13.7912	28.468
ARO_3000795	mdtE	2.05775	4.23217	432	251	0.627067	0.960712	0.578704	2.05775	-6.23731	10.3528
ARO_3000796	mdtF	5.29814	10.6274	432	228	0.618368	0.960712	0.541667	5.29814	-15.5316	26.1279
ARO_3000815	mgrA	-0.02699	0.086985	432	60	0.756678	0.980526	0.226852	-0.02699	-0.19748	0.143504
ARO_3000822	pmrA	-0.07019	0.087929	432	110	0.425145	0.932976	0.259259	-0.07019	-0.24254	0.102147
ARO_3000828	baeR	4.90563	9.27921	432	250	0.597314	0.960509	0.625	4.90563	-13.2816	23.0929
ARO_3000829	baeS	1.36898	4.17297	432	148	0.74303	0.978939	0.37037	1.36898	-6.81004	9.54801
ARO_3000830	cpxA	2.51437	10.8979	432	265	0.817644	0.992307	0.634259	2.51437	-18.8456	23.8743
ARO_3000832	evgA	3.59522	7.29991	432	236	0.622622	0.960712	0.560185	3.59522	-10.7126	17.903
ARO_3000833	evgS	7.31421	11.6547	432	218	0.530623	0.949575	0.527778	7.31421	-15.529	30.1574
ARO_3000988	TEM-126	5.51496	11.5976	432	94	0.634659	0.960712	0.226852	5.51496	-17.2163	28.2462
ARO_3001214	mdtM	3.00489	2.86633	432	175	0.295084	0.867905	0.351852	3.00489	-2.61312	8.62291
ARO_3001216	mdtH	0.577772	2.71363	432	255	0.831497	0.993943	0.583333	0.577772	-4.74094	5.89649
ARO_3001329	mdtG	4.35692	8.65073	432	220	0.614773	0.960712	0.541667	4.35692	-12.5985	21.3123
ARO_3001338	SHV-100	-0.95771	1.64022	432	133	0.559906	0.95271	0.310185	-0.95771	-4.17255	2.25713
ARO_3001855	ACT-35	1.16515	1.06669	432	90	0.275919	0.862788	0.291667	1.16515	-0.92557	3.25586
ARO_3002415	OXY-6-3	-0.03086	1.24489	432	70	0.980238	0.997578	0.25	-0.03086	-2.47084	2.40913
ARO_3002459	LEN-9	-0.74773	1.42206	432	57	0.599564	0.960509	0.217593	-0.74773	-3.53497	2.03952
ARO_3002865	dfrC	-0.01167	0.25813	432	75	0.96396	0.997578	0.337963	-0.01167	-0.51761	0.494264
ARO_3002867	dfrF	6.8546	8.57432	432	230	0.424491	0.932976	0.240741	6.8546	-9.95107	23.6603
ARO_3002875	dfrE	-0.11919	0.565069	432	100	0.833038	0.993943	0.342593	-0.11919	-1.22673	0.988341
ARO_3002986	bacA	5.39906	9.98361	432	290	0.589216	0.960509	0.777778	5.39906	-14.1688	24.9669
ARO_3003046	qacA	0.219145	0.195879	432	77	0.263874	0.860235	0.351852	0.219145	-0.16478	0.603067
ARO_3003097	CfxA6	15.2644	5.06859	432	182	0.00291	0.069082	0.273148	15.2644	5.32996	25.1989
ARO_3003209	FosA5	-0.68835	1.32135	432	56	0.602679	0.960509	0.212963	-0.68835	-3.27819	1.90149
ARO_3003548	mdtN	9.19336	10.1716	432	222	0.366607	0.927328	0.537037	9.19336	-10.743	29.1298
ARO_3003549	mdtO	4.05527	4.72285	432	238	0.391024	0.929313	0.537037	4.05527	-5.20152	13.3121
ARO_3003551	emeA	-0.49481	1.94808	432	98	0.799622	0.989631	0.337963	-0.49481	-4.31305	3.32344
ARO_3003576	eptA	5.24632	7.8844	432	184	0.506157	0.949575	0.407407	5.24632	-10.2071	20.6998
ARO_3003577	ugd	-0.79937	2.82838	432	198	0.777741	0.980896	0.444444	-0.79937	-6.343	4.74427
ARO_3003578	pmrF	0.705576	2.84494	432	285	0.804247	0.990488	0.601852	0.705576	-4.8705	6.28165
ARO_3003730	Bifidobacteria intrinsic ileS conferring resistance to mupirocin	11.9003	6.57841	432	144	0.071843	0.548056	0.212963	11.9003	-0.99338	24.794
ARO_3003773	Clostridium perfringens mprF	0.587128	0.465098	432	64	0.207514	0.826383	0.24537	0.587128	-0.32446	1.49872
ARO_3003838	gadW	1.13033	6.81645	432	281	0.868375	0.993966	0.597222	1.13033	-12.2299	14.4906
ARO_3003841	kdpE	1.05748	1.54875	432	123	0.495466	0.949575	0.231481	1.05748	-1.97806	4.09302
ARO_3003948	efrA	0.126433	1.17965	432	99	0.914699	0.997578	0.347222	0.126433	-2.18569	2.43855
ARO_3003950	msbA	4.12646	9.87847	432	298	0.676363	0.969694	0.842593	4.12646	-15.2353	23.4883
ARO_3003952	yojI	5.84753	6.84596	432	170	0.393504	0.929313	0.384259	5.84753	-7.57055	19.2656
ARO_3004032	tetA(46)	-0.07772	0.108184	432	140	0.472902	0.949575	0.300926	-0.07772	-0.28976	0.13432
ARO_3004033	tetB(46)	0.005252	0.148296	432	173	0.971766	0.997578	0.361111	0.005252	-0.28541	0.295911
ARO_3004039	Escherichia coli emrE	2.28028	3.86606	432	213	0.555629	0.95271	0.50463	2.28028	-5.2972	9.85775
ARO_3004042	Enterobacter cloacae acrA	1.23761	3.18778	432	297	0.698037	0.97741	0.671296	1.23761	-5.01043	7.48566
ARO_3004122	Klebsiella pneumoniae OmpK37	-0.61116	1.01499	432	55	0.547717	0.949575	0.212963	-0.61116	-2.60052	1.37821
ARO_3004290	Escherichia coli ampC	0.710856	1.99779	432	185	0.722153	0.97741	0.384259	0.710856	-3.20481	4.62652
ARO_3004480	Bifidobacterium adolescentis rpoB conferring resistance to rifampicin	10.1823	9.45345	432	193	0.282055	0.865595	0.25	10.1823	-8.34648	28.7111
ARO_3004580	Klebsiella pneumoniae KpnE	0.005012	1.58929	432	152	0.997485	0.99964	0.541667	0.005012	-3.11	3.12002
ARO_3004583	Klebsiella pneumoniae KpnF	-0.4457	1.29919	432	56	0.731725	0.97741	0.217593	-0.4457	-2.99212	2.10072
ARO_3004588	Klebsiella pneumoniae KpnG	-0.45518	1.59194	432	102	0.775073	0.980526	0.361111	-0.45518	-3.57539	2.66502
ARO_3004612	Escherichia coli ampH	3.89419	8.88632	432	268	0.66145	0.967604	0.634259	3.89419	-13.523	21.3114
ARO_3004777	CMH-1	0.698561	0.969037	432	70	0.471764	0.949575	0.259259	0.698561	-1.20075	2.59787
ARO_3005059	LptD	-2.0947	3.81806	432	60	0.583826	0.960509	0.226852	-2.0947	-9.5781	5.3887
ARO_3005069	rsmA	0.045853	0.095051	432	183	0.629768	0.960712	0.62963	0.045853	-0.14045	0.232154
ARG = antibiotic resistance gene

## Sheet: Table S4
Table S4: Difference-in-differences regression models used to estimate the impact of antibiotic exposures over time on the total abundance of antibiotic resistance genes
	Sum of ARGs in RPKM
	Adjusted model for antibiotic exposure in NHBCS and DIABIMMUNE infants	Adjusted model for antibiotic exposure in NHBCS infants	Adjusted model for antibiotic exposure in NHBCS infants not in day care	Adjusted model for antibiotic exposure in NHBCS infants in day care
DID antibiotic exposed	516.156	494.327	88.796	2,305.537*
	(-904.610, 1,936.921)	(-1,182.604, 2,171.257)	(-2,309.069, 2,486.661)	(-379.797, 4,990.871)
Antibiotic exposed	-332.041	-339.738	139.469	-2,050.818**
	(-1,336.286, 672.204)	(-1,522.976, 843.500)	(-1,569.520, 1,848.458)	(-3,975.663, -125.974)
Sample age (in days)	-8.395***	-9.239***	-7.550***	-14.281***
	(-11.859, -4.930)	(-13.168, -5.309)	(-13.000, -2.099)	(-21.273, -7.289)
Breastfeeding duration (in days)	0.705	0.467	1.154	0.219
	(-3.030, 4.440)	(-3.785, 4.719)	(-4.649, 6.957)	(-7.417, 7.854)
C-section	-463.163	-520.468	290.292	-1143.4
	(-1,266.745, 340.419)	(-1,426.177, 385.241)	(-876.770, 1,457.354)	(-3,133.891, 847.094)
Male	582.714	679.075	169.298	476.182
	(-118.592, 1,284.019)	(-146.576, 1,504.726)	(-959.589, 1,298.185)	(-1,039.856, 1,992.221)
	-132.921	-158.171	-122.907	-329.364
Gestational age (in weeks)	(-352.782, 86.940)	(-414.267, 97.925)	(-440.778, 194.964)	(-868.410, 209.682)
Enrolled in New Hampshire Birth Cohort Study	2,071.444***
	(1,108.951, 3,033.938)
Neonatal antibiotic exposure	-50.367	-141.731	-906.508	12.637
	(-2,016.317, 1,915.584)	(-2,434.212, 2,150.750)	(-4,563.762, 2,750.746)	(-3,747.834, 3,773.107)
Missing neonatal antibiotic exposure information	1359.91	1239.38	1912.12
	(-1,634.338, 4,354.155)	(-2,005.599, 4,484.368)	(-1,198.660, 5,022.893)
Intercept	7000.65	10,234.930** (87.986, 20,381.880)	8079.78	19,063.140*
	(-1,859.661, 15,860.960)		(-4,399.397, 20,558.950)	(-2,635.532, 40,761.810)
Observationsa	431	365	182	151
R2	0.153	0.131	0.106	0.202
Adjusted R2	0.133	0.109	0.06	0.157
Residual Std. Error	3,591.143 (df = 420)	3,871.821 (df = 355)	3,572.021 (df = 172)	4,239.893 (df = 142)
F Statistic	7.581*** (df = 10; 420)	5.929*** (df = 9; 355)	2.276** (df = 9; 172)	4.496*** (df = 8; 142)
aOne sample was removed from analyses due to missing duration of breastfeeding

## Sheet: Table S5
Table S5: Spearman correlation analysis results stratified by antibiotic exposure. Spearman correlation was calculated using the difference between the baseline and 1 year time point for each species and antibiotic resistance gene after transformation. Only species and antibiotic resistance genes with a Benjamini-Hochberg q-value <0.05 are included in this table. NA indicates a non-significant co…
		Infants not exposed to an antibiotic			Infants exposed to an antibiotic
Species	Antibiotic resistance gene	Correlation	p-values	q-values	Correlation	p-values	q-values
Bifidobacterium adolescentis	Mef(En2)	0.298821	0.0003354	0.00982243	NA	NA	NA
Bifidobacterium bifidum	SHV-100	0.604553	2.59e-15	2.25e-13	0.714532	4.22e-13	1.59e-10
Bifidobacterium dentium	Bifidobacterium adolescentis rpoB conferring resistance to rifampicin	-0.269292	0.00129362	0.0307065	NA	NA	NA
Bifidobacterium longum	tetM	0.300295	0.00031233	0.0092672	NA	NA	NA
Bifidobacterium pseudocatenulatum	msbA	-0.279928	0.00080903	0.0217185	NA	NA	NA
Bifidobacterium pseudocatenulatum	Mef(En2)	0.323186	9.83e-05	0.00330849	0.426712	0.00012112	0.00685867
Collinsella aerofaciens	tet32	0.254046	0.00245509	0.049876	NA	NA	NA
Collinsella aerofaciens	Escherichia coli ampH	0.255455	0.00231762	0.0488432	NA	NA	NA
Bacteroides fragilis	emrB	0.676067	4.96e-20	6.99e-18	0.738264	2.74e-14	2.06e-11
Bacteroides thetaiotaomicron	Mef(En2)	-0.259225	0.00198323	0.043435	NA	NA	NA
Bacteroides uniformis	mel	0.256071	0.00225964	0.0480707	NA	NA	NA
Bacteroides uniformis	mdtG	0.605699	2.22e-15	2.01e-13	0.668079	4.31e-11	1.08e-08
Bacteroides vulgatus	mel	0.362778	1.06e-05	0.00041854	NA	NA	NA
Bacteroides vulgatus	TEM-126	0.26254	0.00172605	0.0389224	NA	NA	NA
Bacteroides xylanisolvens	tetQ	0.259216	0.00198395	0.043435	NA	NA	NA
Prevotella copri	Bifidobacterium adolescentis rpoB conferring resistance to rifampicin	-0.308211	0.00021163	0.00653734	-0.417034	0.00017851	0.00875094
Clostridium neonatale	tetO	-0.267368	0.00140549	0.0326739	NA	NA	NA
Clostridium neonatale	tetQ	-0.274378	0.00103595	0.0265429	NA	NA	NA
Clostridium neonatale	tetW	-0.290455	0.00049906	0.0138482	NA	NA	NA
Clostridium neonatale	tetX	0.273788	0.00106324	0.02664	NA	NA	NA
Clostridium neonatale	tolC	0.26013	0.00190975	0.0426385	NA	NA	NA
Clostridium neonatale	marA	0.309882	0.00019467	0.00609682	NA	NA	NA
Clostridium neonatale	acrE	0.323247	9.8e-05	0.00330849	NA	NA	NA
Clostridium neonatale	emrR	0.274702	0.00102126	0.0264706	NA	NA	NA
Clostridium neonatale	CRP	0.293241	0.00043779	0.0124963	NA	NA	NA
Clostridium neonatale	ErmG	0.300405	0.00031068	0.0092672	NA	NA	NA
Clostridium neonatale	mel	-0.372487	5.84e-06	0.000244	NA	NA	NA
Clostridium neonatale	mdtB	-0.273014	0.00110001	0.0269623	NA	NA	NA
Clostridium neonatale	TEM-126	-0.274995	0.00100813	0.0264341	NA	NA	NA
Clostridium neonatale	bacA	0.280103	0.00080268	0.0217185	NA	NA	NA
Clostridium neonatale	cepA beta-lactamase	0.315174	0.00014891	0.00486649	NA	NA	NA
Clostridium neonatale	Bifidobacterium adolescentis rpoB conferring resistance to rifampicin	-0.312453	0.00017101	0.00550882	NA	NA	NA
Clostridium perfringens	emrA	0.366434	8.48e-06	0.00034143	NA	NA	NA
Anaerostipes hadrus	tetB(P)	0.255122	0.00234942	0.049055	NA	NA	NA
Ruminococcus gnavus	marA	0.258026	0.00208444	0.0451962	NA	NA	NA
Ruminococcus gnavus	SHV-100	-0.26889	0.00131632	0.0309197	NA	NA	NA
Ruminococcus gnavus	Mef(En2)	-0.266795	0.00144045	0.0331451	NA	NA	NA
Ruminococcus torques	emrA	0.332947	5.83e-05	0.00208793	NA	NA	NA
Ruminococcus torques	tetO	0.273241	0.00108909	0.0269623	NA	NA	NA
Ruminococcus torques	tetQ	0.310603	0.00018774	0.00596261	NA	NA	NA
Ruminococcus torques	tetB(P)	0.335882	4.97e-05	0.00183688	NA	NA	NA
Ruminococcus torques	ErmC	-0.307166	0.00022293	0.0067934	NA	NA	NA
Ruminococcus torques	cpxA	-0.338191	4.37e-05	0.00164423	NA	NA	NA
Ruminococcus torques	aadS	0.271483	0.00117618	0.0282159	NA	NA	NA
Eubacterium rectale	emrA	0.256294	0.002239	0.0480707	NA	NA	NA
Faecalibacterium prausnitzii	emrA	0.254589	0.0024013	0.0496783	NA	NA	NA
Faecalibacterium prausnitzii	tetO	0.274125	0.00104759	0.0265429	NA	NA	NA
Faecalibacterium prausnitzii	tetQ	0.290263	0.00050357	0.0138482	NA	NA	NA
Faecalibacterium prausnitzii	tetB(P)	0.297763	0.00035293	0.0102032	NA	NA	NA
Faecalibacterium prausnitzii	tolC	-0.254103	0.0024494	0.049876	NA	NA	NA
Erysipelatoclostridium ramosum	Escherichia coli ampH	-0.26645	0.00146192	0.0332994	NA	NA	NA
Veillonella parvula	yojI	0.27618	0.00095658	0.0253774	NA	NA	NA
Escherichia coli	emrA	-0.616964	4.78e-16	4.69e-14	-0.448394	4.86e-05	0.0031333
Escherichia coli	emrB	-0.479959	1.97e-09	1.06e-07	NA	NA	NA
Escherichia coli	tetM	-0.480283	1.91e-09	1.05e-07	-0.419795	0.00016	0.00801786
Escherichia coli	tetO	-0.753756	6.16e-27	2.78e-24	-0.421326	0.00015052	0.00784155
Escherichia coli	tetQ	-0.783329	2.76e-30	2.07e-27	-0.41501	0.0001933	0.00908122
Escherichia coli	tetW	-0.682732	1.54e-20	2.48e-18	-0.368093	0.00106998	0.0416
Escherichia coli	tetB(P)	-0.672677	8.88e-20	1.11e-17	-0.477977	1.26e-05	0.00118592
Escherichia coli	tet32	-0.605694	2.22e-15	2.01e-13	-0.46756	2.06e-05	0.00175006
Escherichia coli	tetX	0.567939	2.52e-13	1.83e-11	0.445632	5.48e-05	0.00343354
Escherichia coli	tolC	0.7011	5.18e-22	9.73e-20	0.719727	2.38e-13	1.07e-10
Escherichia coli	ErmC	0.680221	2.4e-20	3.61e-18	0.636582	6.38e-10	1.11e-07
Escherichia coli	marA	0.674925	6.04e-20	8.01e-18	0.687054	7.22e-12	2.33e-09
Escherichia coli	ErmB	0.321266	0.0001087	0.00360476	NA	NA	NA
Escherichia coli	acrD	0.599235	5.22e-15	4.36e-13	0.424033	0.00013501	0.00742551
Escherichia coli	acrE	0.622457	2.21e-16	2.27e-14	0.460889	2.79e-05	0.00224941
Escherichia coli	emrR	0.725993	3.38e-24	1.09e-21	0.55136	2.45e-07	3.07e-05
Escherichia coli	CRP	0.719158	1.42e-23	4e-21	0.64637	2.85e-10	5.85e-08
Escherichia coli	ErmG	0.714601	3.61e-23	7.4e-21	0.744607	1.26e-14	1.42e-11
Escherichia coli	ErmX	-0.567331	2.7e-13	1.91e-11	-0.543759	3.85e-07	4.57e-05
Escherichia coli	mel	-0.507244	1.6e-10	9.74e-09	-0.467177	2.1e-05	0.00175006
Escherichia coli	mdtA	-0.394328	1.43e-06	6.45e-05	NA	NA	NA
Escherichia coli	mdtB	-0.405751	6.58e-07	3.03e-05	-0.448886	4.76e-05	0.0031333
Escherichia coli	mdtC	-0.323549	9.64e-05	0.00330849	NA	NA	NA
Escherichia coli	mdtE	-0.469988	4.67e-09	2.39e-07	-0.420916	0.00015301	0.00784155
Escherichia coli	mdtF	-0.467119	5.96e-09	2.98e-07	-0.459412	2.99e-05	0.00232155
Escherichia coli	baeR	0.498865	3.54e-10	2.05e-08	0.452386	4.08e-05	0.00279016
Escherichia coli	cpxA	0.716	2.72e-23	6.13e-21	0.624634	1.64e-09	2.64e-07
Escherichia coli	evgA	-0.497662	3.96e-10	2.23e-08	-0.492139	6.32e-06	0.00067893
Escherichia coli	evgS	0.717045	2.19e-23	5.5e-21	0.595981	1.35e-08	1.9e-06
Escherichia coli	TEM-126	-0.591433	1.43e-14	1.15e-12	-0.470157	1.82e-05	0.00164614
Escherichia coli	mdtG	-0.577389	8.15e-14	6.13e-12	-0.416104	0.00018517	0.00888437
Escherichia coli	SHV-100	-0.514111	8.2e-11	5.14e-09	-0.431497	9.96e-05	0.00590768
Escherichia coli	aad(6)	-0.46268	8.64e-09	4.24e-07	NA	NA	NA
Escherichia coli	APH(3')-IIIa	0.813846	2.42e-34	5.46e-31	0.74499	1.2e-14	1.42e-11
Escherichia coli	lnuC	0.475139	3e-09	1.57e-07	NA	NA	NA
Escherichia coli	dfrF	0.547318	2.61e-12	1.73e-10	0.426603	0.00012166	0.00685867
Escherichia coli	bacA	0.653946	1.95e-18	2.32e-16	0.639781	4.92e-10	9.25e-08
Escherichia coli	CblA-1	0.741466	1.11e-25	4.17e-23	0.650936	1.94e-10	4.38e-08
Escherichia coli	CfxA6	0.78018	6.63e-30	3.74e-27	0.67136	3.19e-11	9e-09
Escherichia coli	mdtN	0.499167	3.44e-10	2.04e-08	NA	NA	NA
Escherichia coli	mdtO	-0.39351	1.51e-06	6.68e-05	-0.457553	3.25e-05	0.0024194
Escherichia coli	cepA beta-lactamase	0.796283	6.36e-32	7.17e-29	0.720629	2.15e-13	1.07e-10
Escherichia coli	Bifidobacteria intrinsic ileS conferring resistance to mupirocin	0.628331	9.54e-17	1.02e-14	0.601312	9.25e-09	1.39e-06
Escherichia coli	gadW	0.683707	1.29e-20	2.24e-18	0.486808	8.23e-06	0.00084373
Escherichia coli	msbA	0.435516	7.54e-08	3.62e-06	NA	NA	NA
Escherichia coli	yojI	0.583473	3.87e-14	3.01e-12	0.520164	1.46e-06	0.00016518
Escherichia coli	Enterobacter cloacae acrA	-0.405716	6.59e-07	3.03e-05	-0.454491	3.72e-05	0.00262161
Escherichia coli	Bifidobacterium adolescentis rpoB conferring resistance to rifampicin	-0.520946	4.16e-11	2.68e-09	-0.370253	0.00099432	0.0394834
Escherichia coli	Escherichia coli ampH	-0.554648	1.16e-12	7.91e-11	NA	NA	NA
Escherichia coli	Mef(En2)	-0.391559	1.72e-06	7.46e-05	-0.410827	0.00022753	0.0104709
Escherichia coli	aadS	-0.628703	9.04e-17	1.02e-14	-0.567464	9.03e-08	1.2e-05
Klebsiella oxytoca	acrB	0.328692	7.34e-05	0.00258596	NA	NA	NA
Klebsiella oxytoca	ErmF	0.386945	2.33e-06	9.9e-05	NA	NA	NA
Klebsiella oxytoca	mel	-0.272196	0.00114013	0.0276451	NA	NA	NA
Klebsiella oxytoca	eptA	0.334088	5.48e-05	0.00199369	NA	NA	NA
Klebsiella pneumoniae	acrB	0.359975	1.25e-05	0.0004865	NA	NA	NA
Klebsiella pneumoniae	ErmF	0.352011	2e-05	0.00076393	0.363773	0.00123715	0.0464962
Klebsiella pneumoniae	eptA	0.370147	6.75e-06	0.0002769	0.390021	0.00049624	0.0219414
Klebsiella pneumoniae	Escherichia coli ampH	0.292681	0.00044951	0.0126706	NA	NA	NA
Bifidobacterium breve	ErmX	NA	NA	NA	0.370144	0.00099803	0.0394834
Prevotella copri	Mef(En2)	NA	NA	NA	-0.478278	1.24e-05	0.00118592
Enterococcus faecalis	emrR	NA	NA	NA	0.371948	0.00093837	0.0385093
Enterococcus faecalis	dfrF	NA	NA	NA	0.395133	0.00041163	0.0185646
Enterococcus faecalis	Enterobacter cloacae acrA	NA	NA	NA	-0.383076	0.00063662	0.0276074
Enterococcus faecalis	Mef(En2)	NA	NA	NA	-0.433739	9.07e-05	0.00552907
Clostridium perfringens	Bifidobacterium adolescentis rpoB conferring resistance to rifampicin	NA	NA	NA	-0.457006	3.33e-05	0.0024194
Eubacterium rectale	aadS	NA	NA	NA	0.422802	0.00014187	0.00761686
Clostridium innocuum	tetM	NA	NA	NA	0.378619	0.00074486	0.0316917
Klebsiella pneumoniae	tetO	NA	NA	NA	-0.364785	0.00119601	0.045712
Klebsiella pneumoniae	Mef(En2)	NA	NA	NA	-0.371921	0.00093925	0.0385093

## Sheet: Table S6
Table S6: Clusters of species and antibiotic resistance genes found to be statistically significantly correlated
Infants unexposed to antibiotics by 1 year (n = 140)						Infants unexposed to antibiotics and unexposed to day care by 1 year (n = 68)
Cluster rank	Species	Antibiotic resistance genes	Best adjusted p-value			Cluster rank	Species	Antibiotic resistance genes	Best adjusted p-value
1	Escherichia coli	acrF;acrB;ErmF;eptA;mdtC;msbA;ErmB;Enterobacter cloacae acrA;SHV-100;Mef(En2);mdtA;mdtO;tetM;mdtF;emrB;mdtB;mdtN;mdtE;aad(6);evgA;baeR;lnuC;yojI;Escherichia coli ampH;Bifidobacterium adolescentis rpoB conferring resistance to rifampicin;TEM-126;mel;mdtG;tet32;Bifidobacteria intrinsic ileS conferring resistance to mupirocin;tetX;emrA;tetB(P);aadS;acrD;acrE;evgS;bacA;ErmC;marA;ErmG;gadW;tolC;CRP;cp…	5.45564e-31			1	Escherichia coli	eptA;acrB;ErmF;Enterobacter cloacae acrA;SHV-100;Mef(En2);acrF;baeR;lnuC;ErmB;tetM;mdtF;evgA;mdtE;aad(6);mdtA;mdtO;msbA;mdtB;Escherichia coli ampH;ErmX;yojI;mdtN;emrB;tet32;Bifidobacteria intrinsic ileS conferring resistance to mupirocin;Bifidobacterium adolescentis rpoB conferring resistance to rifampicin;mel;TEM-126;tetW;emrR;CfxA6;tetO;tetQ;mdtG;tolC;ErmC;ErmG;cepA beta-lactamase;marA;CRP;CblA…	2.6256e-16
2	Bacteroides fragilis	emrB	6.98531e-18			2	Bifidobacterium bifidum	SHV-100	1.73548e-07
3	Bacteroides uniformis	mel;mdtG	2.00536e-13			3	Bacteroides uniformis	mdtG	7.18974e-07
4	Bifidobacterium bifidum	SHV-100	2.24523e-13			4	Bacteroides fragilis	emrB	1.41561e-06
5	Klebsiella oxytoca;Klebsiella pneumoniae	acrB;ErmF;eptA	9.90473e-05			5	Clostridium perfringens	emrA	0.000294911
6	Clostridium neonatale	mel	0.000244			6	Klebsiella oxytoca	ErmF	0.00281647
7	Clostridium perfringens	emrA	0.000341434			7	Bifidobacterium adolescentis	Mef(En2)	0.003683
8	Bacteroides vulgatus	mel	0.000418536			8	Bacteroides thetaiotaomicron	ErmB	0.0103276
9	Ruminococcus torques	cpxA	0.00164423			9	Clostridium neonatale	CRP	0.0122933
10	Ruminococcus torques	emrA;tetB(P);aadS	0.00183688			10	Klebsiella pneumoniae	eptA	0.0122933
11	Bifidobacterium pseudocatenulatum	Mef(En2)	0.00330849			11	Clostridium neonatale	mel	0.015947
12	Clostridium neonatale	acrE	0.00330849			12	Bacteroides vulgatus	mel	0.0193138
13	Clostridium neonatale	APH(3')-IIIa;cepA beta-lactamase;tetW;tetO;tetQ	0.00486649			13	Bacteroides vulgatus	ErmB	0.024769
14	Clostridium neonatale	Bifidobacterium adolescentis rpoB conferring resistance to rifampicin	0.00550882			14	Klebsiella pneumoniae	ErmF	0.0252812
15	Ruminococcus torques	tetO;tetQ	0.00596261			15	Clostridium neonatale	bacA	0.032216
16	Clostridium neonatale	marA	0.00609682			16	Ruminococcus gnavus	Mef(En2)	0.0410637
17	Prevotella copri	Bifidobacterium adolescentis rpoB conferring resistance to rifampicin	0.00653734
18	Ruminococcus torques	ErmC	0.0067934			Infants unexposed to antibiotics but exposed to day care by 1 year (n = 40)
19	Bifidobacterium longum	tetM	0.0092672			Cluster rank	Species	Antibiotic resistance genes	Best adjusted p-value
20	Clostridium neonatale	ErmG	0.0092672			1	Escherichia coli	SHV-100;Mef(En2);tetM;emrB;mdtF;mdtA;mdtO;tetB(P);aadS;baeR;yojI;Bifidobacterium adolescentis rpoB conferring resistance to rifampicin;Enterobacter cloacae acrA;tetX;Escherichia coli ampH;tetW;tetO;tetQ;marA;bacA;emrA;ErmC;Bifidobacteria intrinsic ileS conferring resistance to mupirocin;cpxA;evgS;CRP;lnuC;emrR;CblA-1;CfxA6;acrE;ErmG;acrD;gadW;cepA beta-lactamase;tolC;APH(3')-IIIa;ErmX;evgA;mdtN;m…	3.48006e-08
21	Bifidobacterium adolescentis	Mef(En2)	0.00982243			2	Bacteroides fragilis	emrB	7.91237e-05
22	Faecalibacterium prausnitzii	tetB(P)	0.0102032			3	Bacteroides uniformis	mdtG	0.000674264
23	Clostridium neonatale	CRP	0.0124963			4	Bifidobacterium bifidum	SHV-100	0.00290907
24	Klebsiella pneumoniae	Escherichia coli ampH	0.0126706			5	Bifidobacterium longum	cpxA	0.0126102
25	Faecalibacterium prausnitzii	tetO;tetQ	0.0138482			6	Faecalibacterium prausnitzii	acrB	0.0138977
26	Bifidobacterium pseudocatenulatum	msbA	0.0217185			7	Bifidobacterium breve	cepA beta-lactamase	0.0232311
27	Clostridium neonatale	bacA	0.0217185			8	Bifidobacterium breve	mdtE;aad(6)	0.0279027
28	Veillonella parvula	yojI	0.0253774			9	Flavonifractor plautii	mdtA	0.0279027
29	Clostridium neonatale	TEM-126	0.0264341			10	Bifidobacterium breve	acrE	0.0303779
30	Clostridium neonatale	emrR	0.0264706			11	Bifidobacterium breve	acrD	0.0344429
31	Clostridium neonatale	tetX	0.02664			12	Bifidobacterium breve	mdtG	0.0439289
32	Clostridium neonatale	mdtB	0.0269623			13	Bifidobacterium pseudocatenulatum	Mef(En2)	0.0454988
33	Klebsiella oxytoca	mel	0.0276451
34	Bifidobacterium dentium	Bifidobacterium adolescentis rpoB conferring resistance to rifampicin	0.0307065			Infants exposed to antibiotics but not exposed to day care by 1 year (n = 23)
35	Ruminococcus gnavus	SHV-100;Mef(En2)	0.0309197			Cluster rank	Species	Antibiotic resistance genes	Best adjusted p-value
36	Erysipelatoclostridium ramosum	Escherichia coli ampH	0.0332994			1	Bifidobacterium bifidum	SHV-100	0.00141771
37	Bacteroides vulgatus	TEM-126	0.0389224			2	Escherichia coli	tolC;ErmG;baeR	0.00141771
38	Clostridium neonatale	tolC	0.0426385			3	Escherichia coli	CRP;evgA	0.00141771
39	Bacteroides thetaiotaomicron	Mef(En2)	0.043435			4	Escherichia coli	gadW	0.00399574
40	Bacteroides xylanisolvens	tetQ	0.043435			5	Escherichia coli	CfxA6;cpxA;CblA-1	0.00399574
41	Ruminococcus gnavus	marA	0.0451962			6	Escherichia coli	APH(3')-IIIa;cepA beta-lactamase	0.0109467
42	Eubacterium rectale	emrA	0.0480707			7	Bacteroides fragilis	emrB	0.0177848
43	Collinsella aerofaciens	Escherichia coli ampH	0.0488432			8	Escherichia coli	yojI	0.0256758
44	Anaerostipes hadrus	tetB(P)	0.049055			9	Escherichia coli	aadS	0.0262616
45	Faecalibacterium prausnitzii	emrA	0.0496783
46	Collinsella aerofaciens	tet32	0.049876			Infants exposed to antibiotics and exposed to day care by 1 year (n = 36)
47	Faecalibacterium prausnitzii	tolC	0.049876			Cluster rank	Species	Antibiotic resistance genes	Best adjusted p-value
						1	Escherichia coli	emrR;CfxA6;tetX;cpxA;CblA-1;CRP;acrE;bacA;mel;acrD;gadW;evgS;APH(3')-IIIa;ErmC;cepA beta-lactamase;marA;ErmG;Bifidobacteria intrinsic ileS conferring resistance to mupirocin	7.93674e-08
						2	Bacteroides fragilis	emrB	2.17884e-06
Infants exposed to antibiotics by 1 year (n = 76)						3	Bacteroides uniformis	mdtG	8.22191e-05
cluster rank	species	antibiotic resistance gene	best adjusted p-value			4	Bifidobacterium bifidum	SHV-100	0.000518204
1	Escherichia coli	Escherichia coli ampH;ErmB;msbA;mdtN;SHV-100;mdtE;aad(6);tetM;mdtB;lnuC;baeR;yojI;tetW;tetO;tetQ;TEM-126;Bifidobacterium adolescentis rpoB conferring resistance to rifampicin;mel;dfrF;tetX;Mef(En2);evgA;Enterobacter cloacae acrA;aadS;mdtF;emrA;mdtG;tet32;acrD;acrE;bacA;marA;Bifidobacteria intrinsic ileS conferring resistance to mupirocin;emrR;CfxA6;tolC;APH(3')-IIIa;cepA beta-lactamase;gadW;CRP;c…	1.41616e-11			5	Enterococcus faecalis	tolC	0.000690987
2	Bacteroides fragilis	emrB	2.06186e-11			6	Enterococcus faecalis	evgA;Mef(En2)	0.00123008
3	Bifidobacterium bifidum	SHV-100	1.58684e-10			7	Escherichia coli	tolC	0.00149998
4	Bacteroides uniformis	mdtG	1.07993e-08			8	Enterococcus faecalis	cpxA	0.00469083
5	Prevotella copri	Mef(En2)	0.00118592			9	Klebsiella pneumoniae	tetX	0.0122721
6	Clostridium perfringens	Bifidobacterium adolescentis rpoB conferring resistance to rifampicin	0.0024194			10	Enterococcus faecalis	tetX	0.019282
7	Enterococcus faecalis	Mef(En2)	0.00552907			11	Enterococcus faecalis	dfrF	0.0240042
8	Bifidobacterium pseudocatenulatum	Mef(En2)	0.00685867			12	Bacteroides fragilis	bacA	0.0291234
9	Eubacterium rectale	aadS	0.00761686			13	Escherichia coli	emrA	0.0354521
10	Prevotella copri	Bifidobacterium adolescentis rpoB conferring resistance to rifampicin	0.00875094			14	Bifidobacterium pseudocatenulatum	Mef(En2)	0.0458431
11	Enterococcus faecalis	dfrF	0.0185646
12	Klebsiella pneumoniae	eptA	0.0219414
13	Enterococcus faecalis	Enterobacter cloacae acrA	0.0276074
14	Clostridium innocuum	tetM	0.0316918
15	Enterococcus faecalis	emrR	0.0385093
16	Klebsiella pneumoniae	Mef(En2)	0.0385093
17	Bifidobacterium breve	ErmX	0.0394834
18	Klebsiella pneumoniae	tetO	0.045712
19	Klebsiella pneumoniae	ErmF	0.0464962
